# Supplementary material for: Predictive modeling of battery degradation and greenhouse gas emissions from U.S. state-level electric vehicle operation
Source: Nat Commun. 2018 Jun 21;9:2429. doi: 10.1038/s41467-018-04826-0 (PMC6013442; doi:10.1038/s41467-018-04826-0)
Supplement: Supplementary file 2 — Supplementary Data 1 [file 41467_2018_4826_MOESM2_ESM.xlsx]

## Sheet: Supplementary Data 1
Supplementary Data 1. Travel demand and driving patterns in each state of the United States
State	Annual Travel Distance (km)	Highway	Local	State	Annual Travel Distance (km)	Highway	Local	State	Annual Travel Distance (km)	Highway	Local
AL	21832	0.52	0.48	LA	18968	0.56	0.44	OH	17655	0.69	0.31
AK	9399	0.54	0.46	ME	18934	0.55	0.45	OK	22719	0.55	0.45
AZ	17952	0.55	0.45	MD	23648	0.63	0.37	OR	15078	0.52	0.48
AR	21655	0.57	0.43	MA	17682	0.66	0.34	PA	15183	0.61	0.39
CA	18487	0.65	0.35	MI	18779	0.59	0.41	RI	14914	0.6	0.4
CO	16483	0.58	0.42	MN	17553	0.57	0.43	SC	20007	0.55	0.45
CT	17627	0.78	0.22	MS	29871	0.42	0.58	SD	14151	0.43	0.57
DE	15506	0.35	0.65	MO	18969	0.73	0.27	TN	21090	0.59	0.41
FL	20551	0.51	0.49	MT	12572	0.47	0.53	TX	19636	0.61	0.39
GA	22624	0.61	0.39	NE	16488	0.57	0.43	UT	20682	0.6	0.4
HI	12307	0.49	0.51	NV	17656	0.63	0.37	VT	18837	0.61	0.39
ID	15459	0.46	0.54	NH	14605	0.63	0.37	VA	18235	0.6	0.4
IL	16423	0.57	0.43	NJ	16769	0.62	0.38	WA	14281	0.67	0.33
IN	22016	0.56	0.44	NM	21659	0.51	0.49	WV	20690	0.57	0.43
IA	14101	0.44	0.56	NY	18997	0.67	0.33	WI	16531	0.52	0.48
KS	18335	0.61	0.39	NC	21573	0.56	0.44	WY	17891	0.56	0.44
KY	19232	0.66	0.34	ND	18018	0.39	0.61
