# Supplementary material for: Predictive modeling of battery degradation and greenhouse gas emissions from U.S. state-level electric vehicle operation
Source: Nat Commun. 2018 Jun 21;9:2429. doi: 10.1038/s41467-018-04826-0 (PMC6013442; doi:10.1038/s41467-018-04826-0)
Supplement: Supplementary file 3 — Supplementary Data 2 [file 41467_2018_4826_MOESM3_ESM.xlsx]

## Sheet: Supplementary Data 2
Supplementary Data 2. EV travel ratio in each state of the United States
State	year 1	year 2	year 3	year 4	year 5	year 6	year 7	year 8	year 9	year 10
AK	0.716	0.7069	0.704	0.7016	0.6955	0.6917	0.6904	0.6815	0.6786	0.677
AL	0.756	0.7436	0.7359	0.7297	0.7223	0.7145	0.7128	0.7025	0.6938	0.6815
AR	0.751	0.7396	0.7333	0.7297	0.7223	0.7145	0.7128	0.7025	0.6938	0.6815
AZ	0.753	0.7436	0.7359	0.7304	0.7233	0.7167	0.7155	0.704	0.6967	0.6938
CA	0.751	0.7436	0.7359	0.7304	0.7233	0.7167	0.7155	0.7059	0.7016	0.6938
CO	0.733	0.7246	0.7167	0.7128	0.7069	0.7025	0.7016	0.6938	0.6815	0.6786
CT	0.737	0.7297	0.7223	0.7155	0.712	0.704	0.7025	0.6938	0.6904	0.6786
DE	0.749	0.7396	0.7333	0.7304	0.7233	0.7167	0.7167	0.7069	0.704	0.6967
FL	0.765	0.751	0.7444	0.7369	0.7304	0.7233	0.7223	0.7069	0.7016	0.6917
GA	0.755	0.7436	0.7359	0.7297	0.7223	0.7145	0.7128	0.7016	0.6938	0.6815
HI	0.768	0.751	0.745	0.7379	0.7314	0.7246	0.7233	0.712	0.704	0.6955
IA	0.738	0.7304	0.7233	0.7167	0.7128	0.7069	0.7059	0.6967	0.6938	0.6904
ID	0.735	0.7246	0.7167	0.7128	0.7069	0.7025	0.7016	0.6938	0.6815	0.6786
IL	0.742	0.7314	0.7246	0.7211	0.7145	0.712	0.7069	0.7016	0.6938	0.6904
IN	0.741	0.7314	0.7246	0.7167	0.7128	0.7059	0.704	0.6938	0.6815	0.6786
KS	0.744	0.7333	0.7297	0.7223	0.7155	0.712	0.7069	0.6967	0.6938	0.6815
KY	0.746	0.7359	0.7304	0.7233	0.7167	0.7128	0.712	0.7016	0.6938	0.6904
LA	0.759	0.7444	0.7369	0.7304	0.7233	0.7155	0.7145	0.7025	0.6955	0.6904
MA	0.736	0.7253	0.7211	0.7145	0.7069	0.704	0.7025	0.6938	0.6904	0.6786
MD	0.746	0.7359	0.7304	0.7233	0.7155	0.712	0.7069	0.6967	0.6917	0.6805
ME	0.73	0.7211	0.7145	0.7069	0.704	0.6967	0.6955	0.6904	0.6805	0.675
MI	0.733	0.7246	0.7167	0.7128	0.7069	0.7025	0.7016	0.6917	0.6815	0.6786
MN	0.729	0.7167	0.712	0.7059	0.7016	0.6955	0.6938	0.6815	0.677	0.6704
MO	0.745	0.7359	0.7297	0.7233	0.7155	0.712	0.7069	0.6967	0.6938	0.6815
MS	0.757	0.7436	0.7333	0.7253	0.7211	0.7128	0.7069	0.6955	0.6815	0.677
MT	0.735	0.7246	0.7211	0.7155	0.712	0.7059	0.704	0.6967	0.6938	0.6904
NC	0.75	0.7396	0.7333	0.7297	0.7223	0.7145	0.7128	0.7025	0.6955	0.6904
ND	0.728	0.7167	0.712	0.7059	0.7016	0.6955	0.6938	0.6805	0.677	0.6704
NE	0.738	0.7304	0.7233	0.7167	0.7128	0.7059	0.704	0.6955	0.6917	0.6815
NH	0.732	0.7233	0.7167	0.7128	0.7069	0.7025	0.7025	0.6938	0.6904	0.6805
NJ	0.742	0.7314	0.7246	0.7211	0.7145	0.7069	0.7059	0.6967	0.6917	0.6815
NM	0.745	0.7333	0.7297	0.7223	0.7145	0.7069	0.7059	0.6955	0.6904	0.6805
NV	0.741	0.7314	0.7246	0.7211	0.7145	0.7069	0.7059	0.6967	0.6917	0.6815
NY	0.734	0.7246	0.7167	0.7128	0.7059	0.7016	0.6967	0.6904	0.6805	0.677
OH	0.739	0.7304	0.7246	0.7167	0.7128	0.7069	0.7059	0.6967	0.6917	0.6815
OK	0.751	0.7396	0.7333	0.7297	0.7223	0.7145	0.7128	0.7025	0.6938	0.6815
OR	0.74	0.7314	0.7253	0.7223	0.7155	0.712	0.712	0.7025	0.6955	0.6917
PA	0.739	0.7304	0.7246	0.7167	0.7145	0.7069	0.7059	0.6967	0.6938	0.6904
RI	0.743	0.7323	0.7253	0.7223	0.7155	0.712	0.7069	0.7016	0.6955	0.6917
SC	0.755	0.7436	0.7359	0.7304	0.7233	0.7155	0.7145	0.704	0.6955	0.6904
SD	0.736	0.7253	0.7223	0.7155	0.712	0.7059	0.704	0.6967	0.6938	0.6904
TN	0.748	0.7379	0.7314	0.7246	0.7167	0.7128	0.712	0.7016	0.6938	0.6815
TX	0.757	0.7436	0.7333	0.7297	0.7211	0.7145	0.7128	0.7016	0.6938	0.6805
UT	0.738	0.7297	0.7223	0.7155	0.7069	0.704	0.7016	0.6917	0.6815	0.677
VA	0.747	0.7369	0.7314	0.7246	0.7211	0.7128	0.7128	0.7025	0.6955	0.6904
VT	0.73	0.7211	0.7145	0.7069	0.7025	0.6967	0.6955	0.6815	0.6786	0.675
WA	0.739	0.7314	0.7246	0.7211	0.7155	0.712	0.7069	0.7025	0.6967	0.6917
WI	0.732	0.7233	0.7167	0.7128	0.7059	0.7025	0.7016	0.6917	0.6815	0.6786
WV	0.74	0.7314	0.7246	0.7167	0.7128	0.7059	0.704	0.6955	0.6904	0.6805
WY	0.731	0.7223	0.7155	0.712	0.704	0.7016	0.6967	0.6917	0.6805	0.677
