# Supplementary material for: Predictive modeling of battery degradation and greenhouse gas emissions from U.S. state-level electric vehicle operation
Source: Nat Commun. 2018 Jun 21;9:2429. doi: 10.1038/s41467-018-04826-0 (PMC6013442; doi:10.1038/s41467-018-04826-0)
Supplement: Supplementary file 4 — Supplementary Data 3 [file 41467_2018_4826_MOESM4_ESM.xlsx]

## Sheet: Supplementary Data 3
Supplementary Data 3. Monthly Hourly Average Local Travel Demand in each state of the United States
State	AK												AL												AR												AZ												CA
Month	Jan	Feb	Mar	Apr	May	Jun	Jul	Aug	Sep	Oct	Nov	Dec	Jan	Feb	Mar	Apr	May	Jun	Jul	Aug	Sep	Oct	Nov	Dec	Jan	Feb	Mar	Apr	May	Jun	Jul	Aug	Sep	Oct	Nov	Dec	Jan	Feb	Mar	Apr	May	Jun	Jul	Aug	Sep	Oct	Nov	Dec	Jan
Unit	km	km	km	km	km	km	km	km	km	km	km	km	km	km	km	km	km	km	km	km	km	km	km	km	km	km	km	km	km	km	km	km	km	km	km	km	km	km	km	km	km	km	km	km	km	km	km	km	km
Time Period
0:00-1:00	0.266708	0.263222	0.315517	0.343408	0.393089	0.376529	0.397447	0.389603	0.332949	0.354739	0.28414	0.282397	0.74729	0.728417	0.863416	0.866612	0.888833	0.879549	0.857481	0.910598	0.784274	0.813039	0.75079	0.794166	0.726888	0.65752	0.733316	0.681357	0.772419	0.789828	0.828663	0.780722	0.64279	0.738137	0.646539	0.715907	0.611294	0.604761	0.666318	0.692071	0.698855	0.681142	0.616319	0.556898	0.553757	0.614811	0.579385	0.665313	0.411789
1:00-2:00	0.692365	0.683315	0.819072	0.891477	1.02045	0.977457	1.03176	1.0114	0.864325	0.920891	0.737618	0.733092	1.93994	1.89095	2.2414	2.2497	2.30738	2.28328	2.22599	2.36388	2.03595	2.11062	1.94903	2.06163	1.88698	1.7069	1.90366	1.76878	2.00517	2.05037	2.15118	2.02673	1.66866	1.91618	1.67839	1.85847	1.5869	1.56994	1.72974	1.79659	1.8142	1.76822	1.59994	1.44569	1.43754	1.59603	1.50406	1.72713	1.06899
2:00-3:00	0.163929	0.161786	0.193929	0.211072	0.241607	0.231429	0.244286	0.239465	0.204643	0.218036	0.174643	0.173572	0.459312	0.447713	0.530688	0.532653	0.54631	0.540604	0.52704	0.559688	0.482044	0.499724	0.461464	0.488125	0.446773	0.404137	0.450724	0.418788	0.474758	0.485458	0.509327	0.479861	0.395083	0.453687	0.397387	0.440023	0.375724	0.371709	0.409544	0.425373	0.429542	0.418655	0.378813	0.34229	0.34036	0.377886	0.356112	0.408926	0.253101
3:00-4:00	0.0880396	0.0868887	0.104151	0.113358	0.129758	0.124291	0.131196	0.128607	0.109906	0.117098	0.0937938	0.0932184	0.246678	0.240448	0.285011	0.286066	0.293401	0.290337	0.283052	0.300586	0.258887	0.268382	0.247834	0.262152	0.239944	0.217046	0.242065	0.224914	0.254973	0.26072	0.273539	0.257714	0.212183	0.243657	0.213421	0.236319	0.201786	0.19963	0.21995	0.228451	0.23069	0.224843	0.203445	0.18383	0.182794	0.202947	0.191253	0.219618	0.13593
4:00-5:00	0.32248	0.318264	0.381496	0.415219	0.475289	0.455265	0.480558	0.471073	0.402573	0.428919	0.343557	0.341449	0.903556	0.880737	1.04397	1.04783	1.0747	1.06347	1.03679	1.10101	0.948274	0.983054	0.907789	0.960236	0.878888	0.795015	0.88666	0.823836	0.93394	0.95499	1.00195	0.943979	0.777204	0.892489	0.781738	0.865611	0.739122	0.731224	0.805652	0.836791	0.844993	0.823576	0.745198	0.673351	0.669554	0.743375	0.700541	0.804437	0.497898
5:00-6:00	1.07799	1.06389	1.27526	1.388	1.5888	1.52186	1.60641	1.57471	1.34572	1.43379	1.14844	1.1414	3.02041	2.94413	3.48977	3.50269	3.5925	3.55498	3.46578	3.68047	3.16989	3.28616	3.03456	3.20988	2.93795	2.65758	2.96393	2.75392	3.12198	3.19234	3.34931	3.15554	2.59804	2.98342	2.6132	2.89357	2.47074	2.44434	2.69314	2.79723	2.82465	2.75305	2.49105	2.25088	2.23819	2.48496	2.34177	2.68907	1.66438
6:00-7:00	3.24969	3.20721	3.84441	4.18425	4.78958	4.5878	4.84268	4.7471	4.05681	4.3223	3.46209	3.44085	9.10532	8.87537	10.5203	10.5592	10.83	10.7168	10.4479	11.0951	9.55595	9.90644	9.14797	9.67649	8.85674	8.01153	8.93506	8.30197	9.41151	9.62363	10.0968	9.51267	7.83205	8.9938	7.87773	8.72294	7.44829	7.36869	8.11872	8.43251	8.51517	8.29934	7.50951	6.7855	6.74723	7.49114	7.05949	8.10648	5.01742
7:00-8:00	9.00294	8.88525	10.6505	11.592	13.269	12.71	13.4161	13.1513	11.239	11.9745	9.59136	9.53252	25.2253	24.5883	29.1453	29.2532	30.0033	29.6899	28.9449	30.7379	26.4738	27.4448	25.3435	26.8077	24.5367	22.1951	24.7536	22.9997	26.0736	26.6612	27.9722	26.3539	21.6979	24.9164	21.8244	24.166	20.6347	20.4142	22.4921	23.3614	23.5904	22.9925	20.8043	18.7985	18.6925	20.7534	19.5576	22.4581	13.9002
8:00-9:00	13.179	13.0068	15.5909	16.9691	19.424	18.6057	19.6393	19.2517	16.4523	17.529	14.0404	13.9543	36.9264	35.9938	42.6646	42.8225	43.9206	43.4618	42.3713	44.996	38.7539	40.1753	37.0993	39.2427	35.9182	32.4905	36.2359	33.6684	38.1681	39.0283	40.9473	38.5784	31.7626	36.4741	31.9479	35.3756	30.2063	29.8835	32.9252	34.1978	34.533	33.6577	30.4546	27.5184	27.3632	30.3801	28.6296	32.8756	20.348
9:00-10:00	11.9094	11.7538	14.0889	15.3344	17.5528	16.8133	17.7474	17.3971	14.8673	15.8403	12.6878	12.61	33.3691	32.5263	38.5545	38.6972	39.6895	39.2749	38.2895	40.6613	35.0205	36.305	33.5254	35.4623	32.4581	29.3605	32.7451	30.4249	34.4912	35.2685	37.0027	34.8619	28.7028	32.9604	28.8702	31.9677	27.2964	27.0047	29.7534	30.9034	31.2063	30.4153	27.5208	24.8674	24.7272	27.4534	25.8715	29.7085	18.3878
10:00-11:00	13.3772	13.2024	15.8253	17.2243	19.7161	18.8855	19.9347	19.5412	16.6997	17.7926	14.2516	14.1641	37.4817	36.5351	43.3062	43.4665	44.581	44.1154	43.0085	45.6727	39.3367	40.7794	37.6572	39.8329	36.4584	32.9791	36.7808	34.1747	38.7421	39.6152	41.5631	39.1585	32.2403	37.0226	32.4283	35.9076	30.6605	30.3329	33.4204	34.7121	35.0523	34.1639	30.9126	27.9322	27.7747	30.837	29.0601	33.37	20.654
11:00-12:00	14.5741	14.3836	17.2413	18.7654	21.4802	20.5752	21.7183	21.2897	18.1938	19.3845	15.5267	15.4314	40.8353	39.804	47.1809	47.3556	48.5698	48.0625	46.8566	49.7591	42.8562	44.4281	41.0265	43.3968	39.7204	35.9299	40.0717	37.2324	42.2084	43.1597	45.2819	42.6621	35.1249	40.3351	35.3298	39.1204	33.4038	33.0469	36.4106	37.8179	38.1886	37.2206	33.6784	30.4314	30.2598	33.596	31.6602	36.3557	22.502
12:00-13:00	16.5504	16.3341	19.5793	21.31	24.393	23.3653	24.6634	24.1766	20.661	22.0132	17.6322	17.524	46.3727	45.2016	53.5789	53.7772	55.1561	54.58	53.2105	56.5067	48.6677	50.4527	46.5899	49.2816	45.1067	40.8021	45.5055	42.2813	47.9321	49.0124	51.4223	48.4473	39.888	45.8047	40.1207	44.4252	37.9335	37.5282	41.348	42.9461	43.3671	42.2679	38.2454	34.558	34.3631	38.1518	35.9534	41.2856	25.5533
13:00-14:00	15.769	15.5629	18.6549	20.3039	23.2413	22.2622	23.4989	23.0352	19.6855	20.9738	16.7997	16.6966	44.1833	43.0674	51.0492	51.2382	52.552	52.0031	50.6983	53.8388	46.3699	48.0707	44.3902	46.9549	42.977	38.8757	43.3571	40.285	45.669	46.6983	48.9944	46.1599	38.0047	43.6421	38.2264	42.3278	36.1426	35.7563	39.3958	40.9185	41.3196	40.2723	36.4397	32.9264	32.7407	36.3505	34.256	39.3364	24.3469
14:00-15:00	15.2649	15.0654	18.0585	19.6548	22.4983	21.5504	22.7477	22.2987	19.0562	20.3033	16.2626	16.1628	42.7707	41.6906	49.4172	49.6001	50.8719	50.3405	49.0775	52.1176	44.8875	46.5339	42.9711	45.4537	41.6031	37.6328	41.971	38.9971	44.209	45.2054	47.4281	44.6842	36.7897	42.2469	37.0043	40.9746	34.9871	34.6132	38.1364	39.6103	39.9986	38.9848	35.2747	31.8738	31.694	35.1884	33.1608	38.0788	23.5685
15:00-16:00	17.1498	16.9256	20.2883	22.0817	25.2763	24.2115	25.5565	25.0521	21.4092	22.8103	18.2707	18.1586	48.052	46.8385	55.5191	55.7246	57.1535	56.5565	55.1375	58.553	50.4301	52.2798	48.2771	51.0662	46.7401	42.2797	47.1534	43.8124	49.6678	50.7873	53.2844	50.2017	41.3325	47.4634	41.5736	46.034	39.3072	38.8872	42.8454	44.5013	44.9375	43.7986	39.6303	35.8095	35.6075	39.5334	37.2554	42.7807	26.4787
16:00-17:00	16.7984	16.5788	19.8726	21.6293	24.7585	23.7154	25.0329	24.5389	20.9706	22.343	17.8964	17.7866	47.0675	45.8788	54.3817	54.583	55.9825	55.3978	54.0078	57.3533	49.3969	51.2087	47.288	50.02	45.7825	41.4134	46.1874	42.9148	48.6503	49.7467	52.1927	49.1732	40.4856	46.491	40.7218	45.0909	38.5019	38.0905	41.9676	43.5896	44.0169	42.9012	38.8184	35.0758	34.878	38.7235	36.4921	41.9043	25.9362
17:00-18:00	16.7014	16.4831	19.7579	21.5044	24.6155	23.5785	24.8884	24.3972	20.8495	22.214	17.793	17.6839	46.7957	45.6139	54.0676	54.2678	55.6593	55.0779	53.6959	57.0222	49.1117	50.913	47.0149	49.7312	45.5181	41.1743	45.9207	42.667	48.3693	49.4595	51.8914	48.8892	40.2519	46.2226	40.4867	44.8305	38.2796	37.8705	41.7252	43.3379	43.7627	42.6535	38.5942	34.8733	34.6766	38.4998	36.2814	41.6623	25.7865
18:00-19:00	14.2503	14.064	16.8581	18.3484	21.0028	20.118	21.2357	20.8165	17.7895	18.9538	15.1816	15.0885	39.9278	38.9194	46.1325	46.3032	47.4905	46.9944	45.8153	48.6534	41.9039	43.4408	40.1148	42.4324	38.8377	35.1314	39.1812	36.405	41.2705	42.2006	44.2756	41.7141	34.3443	39.4388	34.5447	38.251	32.6615	32.3125	35.6015	36.9775	37.3399	36.3935	32.93	29.7551	29.5873	32.8495	30.9566	35.5478	22.0019
19:00-20:00	10.8556	10.7136	12.8422	13.9774	15.9995	15.3255	16.1769	15.8576	13.5517	14.4386	11.5651	11.4941	30.4162	29.648	35.1428	35.2729	36.1773	35.7994	34.9012	37.0631	31.9215	33.0923	30.5587	32.3242	29.5858	26.7624	29.8474	27.7326	31.439	32.1476	33.7282	31.7769	26.1628	30.0436	26.3154	29.1388	24.8809	24.615	27.1205	28.1687	28.4448	27.7238	25.0854	22.6669	22.539	25.024	23.5821	27.0796	16.7606
20:00-21:00	7.59928	7.49995	8.99	9.7847	11.2003	10.7284	11.3244	11.1009	9.48669	10.1075	8.09597	8.0463	21.2924	20.7547	24.6012	24.6923	25.3254	25.0609	24.4321	25.9456	22.3462	23.1658	21.3922	22.6281	20.7111	18.7347	20.8943	19.4138	22.0084	22.5045	23.611	22.245	18.3149	21.0317	18.4218	20.3983	17.4175	17.2314	18.9853	19.7191	19.9124	19.4077	17.5607	15.8676	15.7781	17.5178	16.5084	18.9567	11.7331
21:00-22:00	5.22182	5.15356	6.17745	6.72352	7.69621	7.37198	7.78153	7.62795	6.51874	6.94536	5.56311	5.52898	14.631	14.2615	16.9046	16.9672	17.4023	17.2205	16.7884	17.8284	15.3551	15.9183	14.6996	15.5488	14.2316	12.8734	14.3574	13.3401	15.123	15.4639	16.2242	15.2856	12.585	14.4518	12.6585	14.0166	11.9684	11.8405	13.0457	13.5499	13.6827	13.3359	12.0668	10.9034	10.8419	12.0373	11.3437	13.026	8.06232
22:00-23:00	2.91765	2.87951	3.4516	3.75672	4.3002	4.11904	4.34788	4.26206	3.6423	3.88067	3.10835	3.08928	8.17498	7.96852	9.44534	9.48031	9.72339	9.62183	9.38041	9.96148	8.57956	8.89424	8.21327	8.68779	7.95179	7.19294	8.02211	7.45371	8.44988	8.64032	9.06516	8.54071	7.0318	8.07485	7.07282	7.83167	6.68725	6.61579	7.28918	7.57091	7.64512	7.45135	6.74222	6.09219	6.05783	6.72573	6.33818	7.27819	4.50476
23:00-0:00	1.48153	1.46217	1.75266	1.9076	2.18357	2.09158	2.20778	2.1642	1.8495	1.97054	1.57837	1.56868	4.15111	4.04628	4.79618	4.81394	4.93737	4.8858	4.76321	5.05827	4.35655	4.51634	4.17056	4.41151	4.03778	3.65245	4.07349	3.78486	4.2907	4.38741	4.60313	4.33682	3.57063	4.10027	3.59145	3.97678	3.39567	3.35938	3.70132	3.84438	3.88206	3.78367	3.42358	3.09351	3.07606	3.41521	3.21842	3.69574	2.28744
[truncated: 551 more columns]
