# Supplementary material for: Predictive modeling of battery degradation and greenhouse gas emissions from U.S. state-level electric vehicle operation
Source: Nat Commun. 2018 Jun 21;9:2429. doi: 10.1038/s41467-018-04826-0 (PMC6013442; doi:10.1038/s41467-018-04826-0)
Supplement: Supplementary file 5 — Supplementary Data 4 [file 41467_2018_4826_MOESM5_ESM.xlsx]

## Sheet: Supplementary Data 4
Supplementary Data 4. Monthly Hourly Average Highway Travel Demand in each state of the United States
State	AK												AL												AR												AZ												CA
Month	Jan	Feb	Mar	Apr	May	Jun	Jul	Aug	Sep	Oct	Nov	Dec	Jan	Feb	Mar	Apr	May	Jun	Jul	Aug	Sep	Oct	Nov	Dec	Jan	Feb	Mar	Apr	May	Jun	Jul	Aug	Sep	Oct	Nov	Dec	Jan	Feb	Mar	Apr	May	Jun	Jul	Aug	Sep	Oct	Nov	Dec	Jan
Unit	km	km	km	km	km	km	km	km	km	km	km	km	km	km	km	km	km	km	km	km	km	km	km	km	km	km	km	km	km	km	km	km	km	km	km	km	km	km	km	km	km	km	km	km	km	km	km	km	km
Time Period
0:00-1:00	0.318584	0.314419	0.376886	0.410202	0.469546	0.449765	0.474752	0.465382	0.397709	0.423737	0.339406	0.337324	0.794322	0.774262	0.917757	0.921154	0.944774	0.934905	0.911448	0.967908	0.833633	0.864209	0.798043	0.844149	0.9602	0.868567	0.968691	0.900055	1.02034	1.04334	1.09464	1.03131	0.849108	0.975059	0.854061	0.945694	0.747901	0.739909	0.815222	0.84673	0.85503	0.833358	0.754049	0.68135	0.677507	0.752205	0.708862	0.813992	0.781614
1:00-2:00	0.827032	0.816221	0.978385	1.06487	1.21893	1.16758	1.23244	1.20812	1.03244	1.10001	0.881087	0.875681	2.06203	2.00996	2.38247	2.39129	2.4526	2.42698	2.36609	2.51266	2.16408	2.24346	2.07169	2.19138	2.49265	2.25477	2.51469	2.33651	2.64878	2.70848	2.84165	2.67725	2.20426	2.53122	2.21711	2.45499	1.94153	1.92078	2.11629	2.19808	2.21963	2.16337	1.95749	1.76876	1.75879	1.9527	1.84018	2.1131	2.02904
2:00-3:00	0.195813	0.193254	0.231649	0.252126	0.288601	0.276443	0.2918	0.286041	0.244447	0.260445	0.208612	0.207332	0.48822	0.47589	0.564088	0.566176	0.580694	0.574628	0.56021	0.594913	0.512383	0.531176	0.490507	0.518846	0.590175	0.533854	0.595394	0.553207	0.627142	0.641277	0.672808	0.633884	0.521894	0.599308	0.524938	0.581259	0.459688	0.454776	0.501066	0.520432	0.525534	0.512213	0.463467	0.418783	0.416421	0.462334	0.435693	0.50031	0.480409
3:00-4:00	0.105164	0.103789	0.124409	0.135407	0.154996	0.148466	0.156714	0.153621	0.131283	0.139874	0.112037	0.11135	0.262203	0.255582	0.302949	0.30407	0.311867	0.30861	0.300866	0.319504	0.27518	0.285273	0.263432	0.278651	0.316959	0.286711	0.319762	0.297105	0.336813	0.344404	0.361338	0.340433	0.280288	0.321864	0.281923	0.312171	0.24688	0.244242	0.269102	0.279503	0.282243	0.275089	0.24891	0.224912	0.223643	0.248301	0.233993	0.268696	0.258008
4:00-5:00	0.385203	0.380168	0.455698	0.49598	0.567734	0.543816	0.574028	0.562698	0.480874	0.512345	0.41038	0.407862	0.960423	0.936168	1.10967	1.11378	1.14234	1.1304	1.10204	1.17031	1.00796	1.04493	0.964922	1.02067	1.16099	1.05019	1.17125	1.08827	1.23371	1.26152	1.32354	1.24697	1.02667	1.17895	1.03265	1.14345	0.904296	0.894632	0.985694	1.02379	1.03383	1.00762	0.911729	0.823827	0.819181	0.909499	0.857093	0.984207	0.945058
5:00-6:00	1.28766	1.27083	1.52331	1.65796	1.89782	1.81787	1.91886	1.88099	1.60747	1.71267	1.37182	1.3634	3.21051	3.12943	3.70941	3.72314	3.81861	3.77872	3.68391	3.91211	3.3694	3.49298	3.22555	3.4119	3.88095	3.51059	3.91527	3.63786	4.12405	4.217	4.42435	4.16838	3.43194	3.94101	3.45196	3.82233	3.02288	2.99058	3.29498	3.42233	3.45588	3.36828	3.04773	2.75389	2.73836	3.04028	2.86509	3.29001	3.15914
6:00-7:00	3.88177	3.83103	4.59216	4.9981	5.72117	5.48015	5.7846	5.67043	4.84587	5.16301	4.13548	4.11011	9.67838	9.43396	11.1824	11.2238	11.5116	11.3913	11.1055	11.7934	10.1574	10.5299	9.72372	10.2855	11.6995	10.583	11.803	10.9667	12.4324	12.7126	13.3376	12.566	10.3459	11.8806	10.4063	11.5228	9.11278	9.01539	9.93304	10.317	10.4181	10.154	9.18769	8.30188	8.25506	9.16521	8.6371	9.91806	9.52354
7:00-8:00	10.754	10.6135	12.7221	13.8467	15.8499	15.1822	16.0256	15.7093	13.425	14.3036	11.4569	11.3866	26.8129	26.1358	30.9796	31.0943	31.8916	31.5585	30.7666	32.6725	28.1399	29.1721	26.9385	28.4949	32.4123	29.3191	32.6989	30.382	34.4425	35.2188	36.9505	34.8128	28.6623	32.9139	28.8295	31.9226	25.246	24.9762	27.5184	28.582	28.8622	28.1307	25.4535	22.9995	22.8698	25.3913	23.9282	27.4769	26.384
8:00-9:00	15.7424	15.5366	18.6234	20.2696	23.202	22.2246	23.4593	22.9963	19.6523	20.9384	16.7713	16.6684	39.2504	38.2591	45.3498	45.5177	46.6848	46.1972	45.038	47.8279	41.1929	42.7038	39.4343	41.7125	47.447	42.9191	47.8666	44.475	50.419	51.5554	54.0903	50.961	41.9576	48.1813	42.2023	46.7303	36.9566	36.5617	40.2831	41.8401	42.2502	41.1793	37.2604	33.668	33.4781	37.1692	35.0275	40.2224	38.6224
9:00-10:00	14.2259	14.0399	16.8293	18.317	20.9669	20.0836	21.1993	20.7809	17.7591	18.9213	15.1557	15.0627	35.4692	34.5735	40.981	41.1327	42.1874	41.7468	40.6993	43.2204	37.2246	38.5899	35.6354	37.6942	42.8762	38.7845	43.2554	40.1905	45.5619	46.5888	48.8795	46.0517	37.9156	43.5398	38.1368	42.2285	33.3964	33.0395	36.4025	37.8094	38.18	37.2123	33.6709	30.4246	30.253	33.5886	31.6531	36.3476	34.9017
10:00-11:00	15.9791	15.7703	18.9034	20.5744	23.551	22.5588	23.8121	23.3421	19.9478	21.2533	17.0235	16.9191	39.8407	38.8345	46.0318	46.2022	47.3868	46.8919	45.7153	48.5472	41.8124	43.346	40.0273	42.3398	48.1606	43.5645	48.5864	45.1439	51.1772	52.3307	54.9037	51.7274	42.5886	48.9059	42.837	47.433	37.5124	37.1115	40.8889	42.4693	42.8856	41.7986	37.8207	34.1743	33.9816	37.7282	35.5542	40.8273	39.2032
11:00-12:00	17.4088	17.1813	20.5948	22.4153	25.6581	24.5772	25.9426	25.4306	21.7326	23.1549	18.5467	18.4329	43.4053	42.3091	50.1504	50.336	51.6267	51.0874	49.8056	52.8908	45.5535	47.2243	43.6086	46.1281	52.4696	47.4624	52.9336	49.183	55.7562	57.0129	59.8161	56.3555	46.3991	53.2816	46.6697	51.677	40.8687	40.432	44.5474	46.2691	46.7227	45.5384	41.2046	37.232	37.022	41.1039	38.7354	44.4802	42.7109
12:00-13:00	19.7695	19.5111	23.3875	25.4549	29.1375	27.9099	29.4605	28.879	24.6796	26.2948	21.0617	20.9325	49.2912	48.0464	56.951	57.1618	58.6275	58.0151	56.5594	60.063	51.7307	53.6281	49.5221	52.3832	59.5847	53.8985	60.1116	55.8524	63.317	64.744	67.9274	63.9976	52.691	60.5068	52.9983	58.6846	46.4106	45.9147	50.5882	52.5434	53.0584	51.7136	46.7922	42.2808	42.0424	46.6777	43.9881	50.5119	48.5026
13:00-14:00	18.8362	18.5899	22.2833	24.2531	27.7618	26.5922	28.0696	27.5156	23.5144	25.0533	20.0673	19.9442	46.964	45.778	54.2621	54.463	55.8595	55.276	53.8891	57.2273	49.2883	51.0961	47.184	49.9101	56.7715	51.3538	57.2736	53.2155	60.3276	61.6873	64.7204	60.976	50.2033	57.6501	50.4961	55.9139	44.2194	43.7469	48.1997	50.0627	50.5534	49.2721	44.5829	40.2846	40.0574	44.4739	41.9112	48.127	46.2127
14:00-15:00	18.234	17.9956	21.5709	23.4777	26.8742	25.7421	27.1722	26.6359	22.7627	24.2524	19.4257	19.3066	45.4626	44.3145	52.5274	52.7218	54.0736	53.5088	52.1662	55.3977	47.7126	49.4626	45.6756	48.3144	54.9565	49.712	55.4425	51.5142	58.3989	59.7151	62.6513	59.0266	48.5983	55.807	48.8818	54.1263	42.8057	42.3483	46.6588	48.4622	48.9372	47.6968	43.1576	38.9967	38.7768	43.0521	40.5713	46.5884	44.7352
15:00-16:00	20.4855	20.2177	24.2344	26.3767	30.1926	28.9207	30.5274	29.9248	25.5734	27.247	21.8244	21.6905	51.0762	49.7863	59.0133	59.2318	60.7506	60.116	58.6076	62.2381	53.604	55.5701	51.3155	54.2802	61.7425	55.8503	62.2885	57.875	65.6099	67.0886	70.3873	66.3151	54.5991	62.698	54.9176	60.8097	48.0913	47.5774	52.4201	54.4462	54.9799	53.5863	48.4867	43.8119	43.5649	48.3681	45.581	52.3411	50.2591
16:00-17:00	20.0658	19.8035	23.7379	25.8363	29.574	28.3281	29.9019	29.3118	25.0494	26.6888	21.3773	21.2461	50.0298	48.7663	57.8043	58.0183	59.5059	58.8844	57.4069	60.963	52.5058	54.4316	50.2642	53.1681	60.4775	54.7061	61.0123	56.6893	64.2657	65.7141	68.9452	64.9565	53.4805	61.4134	53.7924	59.5639	47.106	46.6026	51.3462	53.3307	53.8535	52.4885	47.4933	42.9143	42.6723	47.3771	44.6472	51.2687	49.2294
17:00-18:00	19.9499	19.6891	23.6009	25.6871	29.4033	28.1646	29.7293	29.1425	24.9048	26.5347	21.2538	21.1234	49.7409	48.4847	57.4705	57.6832	59.1623	58.5443	57.0754	60.611	52.2026	54.1173	49.9739	52.8611	60.1283	54.3902	60.66	56.3619	63.8946	65.3347	68.5471	64.5814	53.1716	61.0588	53.4818	59.2199	46.834	46.3335	51.0497	53.0227	53.5425	52.1854	47.219	42.6665	42.4259	47.1035	44.3893	50.9727	48.9451
18:00-19:00	17.022	16.7995	20.1371	21.9172	25.0879	24.031	25.3661	24.8654	21.2496	22.6403	18.1345	18.0233	42.4407	41.3689	49.0359	49.2174	50.4794	49.9521	48.6988	51.7155	44.5412	46.1748	42.6395	45.103	51.3036	46.4077	51.7573	48.0901	54.5172	55.7459	58.4869	55.1032	45.368	52.0976	45.6326	50.5286	39.9605	39.5335	43.5574	45.2409	45.6844	44.5265	40.289	36.4046	36.1993	40.1904	37.8746	43.4917	41.7617
19:00-20:00	12.967	12.7975	15.34	16.6961	19.1115	18.3063	19.3234	18.942	16.1876	17.2469	13.8145	13.7298	32.3305	31.514	37.3546	37.4928	38.4542	38.0525	37.0978	39.3958	33.9306	35.175	32.4819	34.3586	39.0821	35.3524	39.4277	36.634	41.5301	42.4661	44.5541	41.9765	34.5604	39.6869	34.762	38.4916	30.4411	30.1158	33.1812	34.4636	34.8014	33.9193	30.6913	27.7323	27.5759	30.6162	28.8521	33.1311	31.8132
20:00-21:00	9.07737	8.95871	10.7386	11.6879	13.3787	12.8151	13.5271	13.2601	11.3319	12.0735	9.67066	9.61133	22.6325	22.061	26.1496	26.2464	26.9193	26.6382	25.9698	27.5785	23.7526	24.6238	22.7385	24.0522	27.3589	24.748	27.6008	25.6452	29.0726	29.7278	31.1895	29.3851	24.1935	27.7823	24.3347	26.9456	21.3099	21.0821	23.228	24.1258	24.3623	23.7448	21.485	19.4136	19.3041	21.4325	20.1975	23.193	22.2704
21:00-22:00	6.23748	6.15594	7.37898	8.03126	9.19315	8.80585	9.29507	9.11161	7.78666	8.29625	6.64516	6.60439	15.5519	15.1591	17.9686	18.0351	18.4975	18.3043	17.845	18.9505	16.3215	16.9202	15.6247	16.5274	18.7995	17.0055	18.9658	17.622	19.9771	20.4274	21.4318	20.1918	16.6245	19.0905	16.7215	18.5155	14.643	14.4865	15.961	16.5779	16.7404	16.3161	14.7634	13.34	13.2648	14.7273	13.8786	15.937	15.303
22:00-23:00	3.48515	3.43959	4.12295	4.48741	5.1366	4.92021	5.19355	5.09105	4.35074	4.63547	3.71293	3.69015	8.68949	8.47004	10.0398	10.077	10.3354	10.2274	9.97079	10.5884	9.11954	9.45402	8.73019	9.23457	10.5041	9.50169	10.597	9.84615	11.1621	11.4136	11.9748	11.282	9.28882	10.6667	9.34301	10.3454	8.18167	8.09424	8.91812	9.26281	9.3536	9.11652	8.24892	7.45362	7.41159	8.22875	7.75459	8.90467	8.55046
23:00-0:00	1.7697	1.74656	2.09356	2.27863	2.60828	2.4984	2.6372	2.58515	2.20923	2.35381	1.88536	1.8738	4.41237	4.30094	5.09804	5.11691	5.24811	5.1933	5.06299	5.37662	4.63074	4.80059	4.43304	4.68915	5.3338	4.82479	5.38097	4.9997	5.6679	5.79565	6.08062	5.72883	4.7167	5.41635	4.74422	5.25323	4.15451	4.11011	4.52847	4.70349	4.7496	4.62921	4.18866	3.78482	3.76348	4.17842	3.93765	4.52164	4.34178
[truncated: 551 more columns]
