# Supplementary material for: Predictive modeling of battery degradation and greenhouse gas emissions from U.S. state-level electric vehicle operation
Source: Nat Commun. 2018 Jun 21;9:2429. doi: 10.1038/s41467-018-04826-0 (PMC6013442; doi:10.1038/s41467-018-04826-0)
Supplement: Supplementary file 6 — Supplementary Data 5 [file 41467_2018_4826_MOESM6_ESM.xlsx]

## Sheet: Supplementary Data 5 
Supplementary Data 5. First Year Monthly Hourly Average Local EV charge-discharge cycles
State	AK												AL												AR												AZ												CA
Month	Jan	Feb	Mar	Apr	May	Jun	Jul	Aug	Sep	Oct	Nov	Dec	Jan	Feb	Mar	Apr	May	Jun	Jul	Aug	Sep	Oct	Nov	Dec	Jan	Feb	Mar	Apr	May	Jun	Jul	Aug	Sep	Oct	Nov	Dec	Jan	Feb	Mar	Apr	May	Jun	Jul	Aug	Sep	Oct	Nov	Dec	Jan
Time Period
0:00-1:00	0.00206127	0.0020133	0.00231641	0.0022628	0.00219192	0.00183475	0.00182648	0.00184892	0.00176361	0.00226271	0.00208863	0.00213731	0.00574686	0.00530104	0.00571352	0.00523002	0.00491962	0.00465109	0.00449279	0.00477546	0.00421489	0.00484181	0.00502678	0.00588532	0.00434463	0.00400758	0.00431942	0.00395389	0.00371923	0.00351623	0.00339655	0.00361025	0.00318646	0.00366041	0.00380025	0.0044493	0.00376711	0.00352197	0.00355894	0.00333556	0.00299775	0.00272412	0.00242677	0.00220071	0.00226094	0.00285795	0.00319564	0.00413366	0.00224373
1:00-2:00	0.00535816	0.00523677	0.00604609	0.00592706	0.00577335	0.004843	0.00480404	0.0048474	0.00460765	0.00589535	0.00542771	0.00555003	0.0150409	0.0139011	0.0150206	0.0137368	0.0128705	0.0121174	0.011682	0.0124211	0.0109945	0.0126795	0.0131815	0.015404	0.0113709	0.0105092	0.0113556	0.010385	0.00973013	0.00916072	0.00883158	0.00939033	0.00831182	0.00958571	0.00996523	0.0116454	0.00992503	0.00931513	0.00944185	0.00886705	0.00794993	0.00715604	0.00631412	0.0057363	0.00593776	0.0075559	0.00843723	0.0108769	0.00589248
2:00-3:00	0.00126945	0.0012424	0.0014379	0.0014145	0.00138425	0.00116245	0.00115001	0.00115774	0.00109754	0.00140007	0.00128607	0.00131471	0.00359185	0.00332288	0.00359551	0.00328585	0.00306894	0.00287869	0.00277069	0.00294663	0.00261486	0.00302681	0.00314865	0.00367494	0.00271544	0.0025121	0.00271821	0.0024841	0.00232012	0.00217629	0.00209464	0.00222765	0.00197684	0.00228827	0.00238038	0.00277825	0.00237952	0.00223961	0.0022817	0.00214813	0.00192273	0.00171816	0.0015005	0.00136462	0.00142179	0.00182018	0.00202887	0.00260576	0.00140808
3:00-4:00	0.000683594	0.000669202	0.0007755	0.000764899	0.00075132	0.000631347	0.000623589	0.000626669	0.000592707	0.000754134	0.000691834	0.000707548	0.00194508	0.00180049	0.00195262	0.00178122	0.00165848	0.00155055	0.00149041	0.00158538	0.00140997	0.00163714	0.00170389	0.00198769	0.00147048	0.00136117	0.00147618	0.0013466	0.00125381	0.00117221	0.00112675	0.00119855	0.00106594	0.00123767	0.00128814	0.00150269	0.00129325	0.00121991	0.00124754	0.00117821	0.00105438	0.00093678	0.000810051	0.000737106	0.000771743	0.000993121	0.00110367	0.00141368	0.000761604
4:00-5:00	0.00249925	0.00245218	0.00285129	0.00281958	0.00277465	0.00232723	0.00229909	0.00231144	0.00218188	0.00276989	0.00253569	0.00258905	0.00717083	0.00664752	0.00721271	0.00657991	0.00610834	0.00569559	0.00546748	0.00581726	0.00518348	0.00603643	0.00628577	0.00732747	0.00542115	0.00502552	0.00545281	0.00497441	0.00461791	0.00430587	0.00413341	0.00439785	0.00391871	0.00456354	0.00475204	0.00553957	0.00477944	0.00452432	0.00463865	0.00439765	0.00394092	0.00348593	0.00298431	0.00271535	0.00285605	0.00368627	0.00408849	0.00522523	0.0028075
5:00-6:00	0.00835495	0.00820709	0.0095646	0.00947273	0.00927241	0.00773306	0.00767594	0.00776312	0.0073273	0.00928478	0.00848324	0.00865756	0.0241217	0.0223898	0.0243059	0.022166	0.0205133	0.0190759	0.0182996	0.019477	0.017383	0.0202889	0.0211542	0.0246319	0.018236	0.0169267	0.0183753	0.0167575	0.0155081	0.0144214	0.0138345	0.0147246	0.0131415	0.0153384	0.0159926	0.0186217	0.0161013	0.0152576	0.0157153	0.0149427	0.0134157	0.0118182	0.0100327	0.00912822	0.00963445	0.0124684	0.0138071	0.0175956	0.0094268
6:00-7:00	0.0251927	0.024774	0.0289013	0.0285551	0.0274576	0.0228536	0.0228456	0.0233214	0.0221547	0.0280725	0.0255893	0.0260969	0.0731108	0.0679434	0.0737497	0.0665145	0.060711	0.0568337	0.0548831	0.0585611	0.0524199	0.0614245	0.0640943	0.0745911	0.0552717	0.0513652	0.0557548	0.050285	0.0458975	0.0429663	0.0414917	0.0442722	0.0396294	0.0464369	0.0484553	0.0563909	0.0488899	0.046385	0.04788	0.0455269	0.0404323	0.0354268	0.0302842	0.0276318	0.029271	0.0379296	0.0419694	0.053402	0.0285824
7:00-8:00	0.0698511	0.0687363	0.0801729	0.0781627	0.0739655	0.0617875	0.0620704	0.0636281	0.0612071	0.0778879	0.0709329	0.0722724	0.203136	0.187991	0.199401	0.17576	0.162978	0.155576	0.1513	0.160819	0.141985	0.165162	0.175828	0.207054	0.153571	0.142121	0.150747	0.132875	0.123211	0.117615	0.114383	0.121579	0.10734	0.124863	0.132926	0.156533	0.136136	0.129436	0.132419	0.120751	0.104432	0.0931302	0.0823111	0.0753433	0.0798452	0.104765	0.116901	0.148552	0.0792306
8:00-9:00	0.102283	0.100702	0.116827	0.111581	0.105009	0.0882992	0.0889591	0.0908866	0.0880984	0.113852	0.103901	0.105814	0.289362	0.264239	0.276972	0.246246	0.233291	0.227307	0.222769	0.235826	0.203945	0.230217	0.243835	0.293239	0.218758	0.199764	0.209391	0.186162	0.176368	0.171844	0.168413	0.178285	0.154183	0.174044	0.184339	0.221689	0.198344	0.185024	0.181049	0.161922	0.143708	0.132774	0.119998	0.108435	0.111146	0.142148	0.163738	0.215206	0.114137
9:00-10:00	0.0926069	0.0909012	0.103877	0.0979919	0.0923271	0.0780792	0.0788528	0.0801433	0.0775443	0.101813	0.0937837	0.0957159	0.249835	0.227628	0.238814	0.215128	0.20829	0.206923	0.204473	0.216148	0.18306	0.199948	0.208783	0.252994	0.188875	0.172086	0.180543	0.162637	0.157467	0.156434	0.154582	0.163408	0.138394	0.151161	0.15784	0.191263	0.167707	0.15486	0.15061	0.137269	0.125437	0.120179	0.110146	0.0982305	0.0978524	0.119253	0.135086	0.181547	0.0977254
10:00-11:00	0.103567	0.10099	0.11398	0.107099	0.101148	0.0859678	0.0868935	0.0879909	0.0847021	0.111967	0.104736	0.107222	0.268539	0.2447	0.258076	0.236155	0.233056	0.23546	0.234626	0.248215	0.206491	0.218893	0.224512	0.272131	0.203015	0.184993	0.195105	0.178533	0.17619	0.178008	0.177377	0.187651	0.156107	0.165483	0.169731	0.205731	0.174199	0.161356	0.158463	0.147518	0.138576	0.137733	0.127571	0.112339	0.109357	0.127806	0.141019	0.18887	0.104321
11:00-12:00	0.112313	0.108389	0.121379	0.113882	0.107837	0.092012	0.0931426	0.0939906	0.0901108	0.119227	0.112873	0.116436	0.281519	0.256943	0.272924	0.253385	0.254142	0.26011	0.261136	0.276694	0.227044	0.235219	0.237082	0.286056	0.212829	0.194249	0.20633	0.191559	0.192132	0.196643	0.197419	0.209181	0.171645	0.177826	0.179234	0.216258	0.178197	0.166034	0.165024	0.156228	0.150314	0.154617	0.144668	0.125852	0.120163	0.135591	0.145719	0.19381	0.108966
12:00-13:00	0.12652	0.121134	0.13508	0.126696	0.120347	0.10295	0.104345	0.105035	0.100362	0.132735	0.126639	0.131438	0.310563	0.283811	0.303473	0.285141	0.289462	0.299042	0.301641	0.320559	0.260518	0.265335	0.263913	0.316345	0.234786	0.214561	0.229425	0.215566	0.218834	0.226076	0.228041	0.242342	0.196951	0.200593	0.199518	0.239157	0.192843	0.180494	0.181305	0.174137	0.171099	0.18188	0.171034	0.147464	0.138568	0.1517	0.159328	0.210236	0.120214
13:00-14:00	0.119664	0.113903	0.126635	0.118792	0.113171	0.0969793	0.0983753	0.0988491	0.0942415	0.124587	0.119454	0.124573	0.289299	0.264726	0.284959	0.270153	0.276694	0.287204	0.290586	0.309334	0.250071	0.251996	0.248259	0.295893	0.21871	0.200133	0.215429	0.204236	0.209181	0.217127	0.219683	0.233856	0.189054	0.190509	0.187684	0.223695	0.177638	0.166844	0.169048	0.164081	0.163932	0.179104	0.168508	0.143964	0.134052	0.143598	0.148179	0.193865	0.112536
14:00-15:00	0.11527	0.109164	0.121128	0.113743	0.108666	0.0931312	0.0945313	0.0948937	0.0903573	0.119492	0.114998	0.120256	0.27626	0.253095	0.273588	0.260859	0.268311	0.278785	0.28171	0.300201	0.243008	0.243675	0.238939	0.283505	0.208852	0.19134	0.206833	0.197209	0.202843	0.210761	0.212973	0.226952	0.183714	0.184218	0.180638	0.21433	0.168268	0.158479	0.161504	0.157862	0.15965	0.178052	0.166571	0.141277	0.131197	0.13867	0.141457	0.18394	0.107949
15:00-16:00	0.129699	0.12215	0.135159	0.127024	0.121527	0.104189	0.105762	0.106141	0.101066	0.133911	0.129354	0.135437	0.309351	0.283143	0.306638	0.292921	0.301334	0.312079	0.313879	0.334537	0.272369	0.273851	0.268875	0.31861	0.23387	0.214056	0.231818	0.221448	0.227808	0.235931	0.237292	0.25291	0.205911	0.207031	0.20327	0.240869	0.187031	0.176344	0.180364	0.17688	0.179937	0.202842	0.188226	0.158924	0.148066	0.155691	0.158101	0.205105	0.121144
16:00-17:00	0.127337	0.119745	0.132246	0.124316	0.119059	0.102025	0.103497	0.103917	0.0990837	0.131784	0.12769	0.133098	0.306001	0.27894	0.301552	0.287458	0.294357	0.302812	0.302673	0.321811	0.264593	0.269005	0.266835	0.317111	0.231337	0.210878	0.227973	0.217318	0.222534	0.228926	0.228821	0.243289	0.200032	0.203368	0.201727	0.239736	0.183357	0.17264	0.176754	0.173337	0.176077	0.198632	0.183411	0.154706	0.14455	0.152573	0.155735	0.202311	0.119886
17:00-18:00	0.127356	0.120116	0.132355	0.12448	0.119225	0.102	0.103403	0.103902	0.0993677	0.132914	0.128224	0.132856	0.314843	0.283641	0.304033	0.287455	0.291526	0.297038	0.295087	0.312908	0.259528	0.271046	0.276452	0.329024	0.238022	0.214433	0.229849	0.217316	0.220394	0.224561	0.223086	0.236558	0.196203	0.204911	0.208998	0.248742	0.18626	0.17367	0.17694	0.172891	0.174372	0.194404	0.178788	0.151276	0.142145	0.152151	0.158485	0.207714	0.122982
18:00-19:00	0.109153	0.103797	0.114325	0.107197	0.102509	0.0875303	0.0886716	0.0893059	0.085915	0.115638	0.110205	0.113653	0.28	0.253103	0.268528	0.249314	0.248258	0.249666	0.246489	0.260524	0.21908	0.238519	0.245472	0.290522	0.21168	0.191346	0.203007	0.188481	0.187683	0.188747	0.186346	0.196956	0.165624	0.18032	0.185577	0.219635	0.168181	0.153395	0.154115	0.148911	0.147769	0.160968	0.147472	0.125475	0.118817	0.131944	0.143281	0.18885	0.108804
19:00-20:00	0.083425	0.0799536	0.0888151	0.0830449	0.079051	0.0672929	0.0681376	0.0688809	0.0669081	0.0895976	0.0843224	0.0867014	0.218813	0.199237	0.212174	0.195678	0.190508	0.187641	0.184122	0.194835	0.167352	0.185777	0.191742	0.226134	0.165422	0.150623	0.160404	0.147932	0.144024	0.141856	0.139196	0.147295	0.126518	0.140447	0.144957	0.170957	0.135262	0.123643	0.12266	0.116158	0.111969	0.117312	0.107171	0.092369	0.0888912	0.103717	0.114555	0.150653	0.0848939
20:00-21:00	0.0585234	0.056403	0.0634039	0.0595696	0.0563449	0.047735	0.0482897	0.0491416	0.0479773	0.0634222	0.0592154	0.0607598	0.156095	0.142435	0.152266	0.140092	0.134876	0.131003	0.127951	0.135742	0.117775	0.132227	0.136805	0.160914	0.118008	0.107681	0.115113	0.10591	0.101966	0.0990386	0.0967311	0.102621	0.0890377	0.0999634	0.103425	0.121651	0.098331	0.0902914	0.0898086	0.0841878	0.0788654	0.0782908	0.0717192	0.0631203	0.0621697	0.0747798	0.0832879	0.109071	0.0605257
21:00-22:00	0.0403798	0.0390044	0.0441425	0.0419957	0.0396483	0.0333951	0.0337475	0.0345276	0.0335495	0.0438607	0.0407993	0.0418517	0.10884	0.0995529	0.106675	0.098036	0.0936538	0.0901675	0.0877698	0.0931921	0.0813814	0.0921669	0.0953727	0.112089	0.0822827	0.075262	0.0806464	0.0741152	0.0708023	0.0681667	0.066354	0.0704532	0.0615244	0.0696782	0.0721017	0.0847395	0.0694999	0.0640848	0.0639251	0.0597636	0.0550659	0.0526753	0.048167	0.0430045	0.0429972	0.0527586	0.0589971	0.0768305	0.0422294
22:00-23:00	0.0225235	0.0218456	0.024886	0.0239604	0.0227855	0.019102	0.0192496	0.019685	0.0189935	0.024649	0.0228323	0.0233588	0.0615159	0.0564326	0.060592	0.0556112	0.0528219	0.0505197	0.049039	0.0520954	0.0457242	0.0521015	0.0539803	0.0633452	0.046506	0.042663	0.0458076	0.0420421	0.0399333	0.0381929	0.0370735	0.0393841	0.0345675	0.0393887	0.0408091	0.047889	0.0396948	0.036787	0.0368447	0.0344198	0.0313722	0.0293341	0.0266434	0.0239792	0.0242569	0.0301687	0.0337752	0.0438161	0.0239344
23:00-0:00	0.0114448	0.0111407	0.0127613	0.0123719	0.0118907	0.00995872	0.00998863	0.0101749	0.00976512	0.0125936	0.0116175	0.0118782	0.0315891	0.029019	0.0312184	0.0286208	0.0270511	0.0257363	0.024921	0.0264865	0.0233418	0.0267517	0.0277321	0.0324715	0.0238814	0.0219384	0.0236011	0.0216373	0.0204507	0.0194567	0.0188403	0.0200238	0.0176464	0.0202243	0.0209655	0.0245485	0.0205404	0.0190982	0.0192252	0.0179781	0.0162525	0.0149666	0.0134802	0.0121912	0.012449	0.0156472	0.0175034	0.0226498	0.0123067
[truncated: 551 more columns]
