# Supplementary material for: Predictive modeling of battery degradation and greenhouse gas emissions from U.S. state-level electric vehicle operation
Source: Nat Commun. 2018 Jun 21;9:2429. doi: 10.1038/s41467-018-04826-0 (PMC6013442; doi:10.1038/s41467-018-04826-0)
Supplement: Supplementary file 7 — Supplementary Data 6 [file 41467_2018_4826_MOESM7_ESM.xlsx]

## Sheet: Supplementary Data 6 
Supplementary Data 6. First Year Monthly Hourly Average Highway EV charge-discharge cycles
State	AK												AL												AR												AZ												CA
Month	Jan	Feb	Mar	Apr	May	Jun	Jul	Aug	Sep	Oct	Nov	Dec	Jan	Feb	Mar	Apr	May	Jun	Jul	Aug	Sep	Oct	Nov	Dec	Jan	Feb	Mar	Apr	May	Jun	Jul	Aug	Sep	Oct	Nov	Dec	Jan	Feb	Mar	Apr	May	Jun	Jul	Aug	Sep	Oct	Nov	Dec	Jan
Time Period
0:00-1:00	0.00224244	0.00219623	0.00255344	0.0025737	0.00264652	0.00233213	0.00237211	0.00237338	0.00217158	0.00260152	0.00230161	0.00233782	0.00469038	0.00441885	0.00493689	0.00466603	0.00448717	0.00423669	0.00406052	0.0043222	0.00385208	0.00433763	0.00432472	0.00487191	0.0059128	0.00513879	0.0052868	0.0045672	0.00482803	0.00467491	0.00478804	0.00453263	0.00392001	0.0049331	0.00471462	0.00570389	0.00457269	0.00436705	0.00456134	0.00444143	0.00413911	0.00378381	0.00332068	0.00303539	0.00314624	0.00385343	0.00404568	0.00500248	0.00442297
1:00-2:00	0.00582704	0.00570967	0.00665545	0.00672205	0.0069325	0.00611733	0.00620982	0.0061997	0.00565963	0.00676972	0.00597958	0.00607023	0.0122377	0.0115429	0.0129184	0.0122093	0.011724	0.0110521	0.0105828	0.0112676	0.0100494	0.0113285	0.011298	0.0127115	0.0154398	0.0134315	0.0138519	0.0119573	0.0126187	0.0122078	0.0124964	0.0118277	0.0102401	0.0129004	0.0123157	0.0148923	0.0119819	0.0114688	0.0120011	0.0117062	0.0109166	0.00995746	0.00869263	0.00794047	0.00825555	0.0101244	0.0106126	0.0130979	0.0115642
2:00-3:00	0.0013803	0.00135388	0.00158102	0.00160022	0.00165431	0.00146073	0.00148059	0.00147592	0.00134501	0.00160607	0.00141656	0.00143776	0.00291294	0.00274911	0.00307969	0.00291058	0.00279174	0.00262788	0.00251452	0.00267738	0.0023899	0.00269729	0.00268981	0.00302378	0.00367404	0.00320434	0.00330575	0.0028557	0.00300806	0.00290487	0.00297181	0.00281383	0.00243853	0.00307384	0.0029337	0.00354261	0.00285956	0.0027415	0.00287753	0.00281205	0.002624	0.00239026	0.00207446	0.0018935	0.00197372	0.00242417	0.00253686	0.00312448	0.00275364
3:00-4:00	0.00074275	0.00072869	0.000851774	0.00086348	0.000894355	0.000789962	0.000800012	0.000796555	0.000724814	0.000864241	0.000761707	0.000773358	0.00157249	0.00148454	0.00166552	0.00157283	0.0015067	0.00141619	0.00135436	0.00144223	0.0012884	0.00145556	0.00145143	0.00163107	0.00198371	0.00173109	0.00179035	0.00154393	0.00162407	0.00156698	0.00160322	0.0015176	0.00131618	0.00166033	0.00158438	0.00191142	0.00154748	0.00148542	0.00156257	0.00153026	0.00142958	0.00130097	0.00112341	0.00102449	0.00106928	0.00131519	0.00137327	0.00168895	0.00148535
4:00-5:00	0.0027169	0.00266989	0.00312873	0.00317678	0.00329282	0.00290488	0.00294243	0.00293038	0.00266311	0.0031714	0.00279134	0.00283059	0.00578309	0.00546439	0.00613267	0.00579323	0.00554242	0.00520393	0.00497331	0.00529689	0.00473515	0.00535525	0.00534006	0.00599812	0.00729626	0.00637337	0.00659855	0.00569183	0.00598089	0.00576061	0.00589433	0.00558014	0.00484257	0.00611489	0.00583338	0.00702953	0.00570081	0.00548366	0.00577676	0.00567115	0.00530772	0.00482743	0.00414666	0.00377729	0.00394856	0.00485818	0.00506539	0.0062226	0.00546211
5:00-6:00	0.00908242	0.00893287	0.010486	0.0106565	0.0110052	0.0096746	0.00982834	0.00982444	0.00892763	0.0106209	0.00933658	0.00946445	0.0194076	0.0183518	0.0206033	0.0194634	0.0185925	0.0174321	0.0166573	0.0177472	0.0158744	0.0179667	0.0179256	0.0201201	0.0244859	0.0214071	0.0221859	0.0191317	0.0200764	0.0193203	0.0197682	0.0187179	0.016254	0.0205224	0.0195891	0.0235699	0.0191525	0.018433	0.0194714	0.0191504	0.0179561	0.0163149	0.0139543	0.0127028	0.0132914	0.0163611	0.01704	0.0208999	0.018309
6:00-7:00	0.0273845	0.0269553	0.0316666	0.0321241	0.0328071	0.0288084	0.0293901	0.0295526	0.0269627	0.0320808	0.0281589	0.0285298	0.0587037	0.0555494	0.0623612	0.0584987	0.0552504	0.051826	0.049772	0.0532946	0.0478688	0.0543159	0.0542081	0.0608237	0.0741072	0.0648007	0.0672015	0.0578795	0.0603136	0.0578938	0.0594639	0.0565071	0.0491492	0.0620929	0.0592525	0.0712655	0.0580074	0.0558658	0.0590855	0.0581107	0.0541209	0.0489705	0.0421282	0.0384537	0.0403023	0.0496041	0.0516342	0.0632814	0.0553912
7:00-8:00	0.0759115	0.0747587	0.0878147	0.088256	0.0893169	0.0786069	0.0804187	0.0810935	0.0745694	0.088965	0.0780444	0.0790173	0.162929	0.153773	0.17017	0.157027	0.148947	0.140631	0.135412	0.144854	0.129745	0.147484	0.149264	0.168711	0.20586	0.180012	0.185962	0.157348	0.163473	0.157508	0.162019	0.154114	0.134469	0.17125	0.164407	0.197783	0.161237	0.155483	0.163516	0.1567	0.142991	0.129594	0.113676	0.104708	0.110353	0.137164	0.143529	0.175784	0.153511
8:00-9:00	0.111148	0.109502	0.128111	0.126998	0.128293	0.113345	0.116126	0.116892	0.108027	0.130106	0.1143	0.115684	0.234485	0.219529	0.241002	0.222796	0.212837	0.202204	0.195011	0.208096	0.185251	0.208477	0.211218	0.241975	0.300021	0.260365	0.265048	0.223733	0.23396	0.226442	0.233274	0.221475	0.192003	0.243249	0.23635	0.288116	0.235303	0.224201	0.229476	0.216955	0.199612	0.182656	0.16212	0.148801	0.154675	0.191238	0.204434	0.255583	0.222504
9:00-10:00	0.100581	0.0988732	0.114381	0.112594	0.11399	0.101023	0.10362	0.103994	0.0960492	0.116756	0.1032	0.104618	0.206005	0.192602	0.211248	0.196079	0.188692	0.180334	0.174155	0.185412	0.163947	0.182501	0.184347	0.212502	0.264545	0.228646	0.232663	0.196683	0.206992	0.201516	0.207946	0.19675	0.169214	0.212854	0.207072	0.253745	0.203799	0.193152	0.196986	0.187766	0.17442	0.160924	0.143884	0.131629	0.135168	0.16414	0.174634	0.221059	0.194485
10:00-11:00	0.112618	0.110164	0.126276	0.124227	0.126081	0.112026	0.114914	0.115099	0.106042	0.129332	0.115423	0.117275	0.225193	0.210497	0.231154	0.215822	0.209031	0.200708	0.194071	0.206321	0.181431	0.200036	0.201064	0.232364	0.289302	0.249696	0.254138	0.215686	0.228646	0.223782	0.231312	0.218392	0.186135	0.231865	0.225725	0.277785	0.218046	0.207124	0.212217	0.204114	0.191229	0.177928	0.159725	0.145642	0.148337	0.177623	0.187316	0.236755	0.211642
11:00-12:00	0.122278	0.118688	0.135317	0.133242	0.135534	0.120645	0.123816	0.123778	0.113838	0.138828	0.124742	0.127458	0.23956	0.224031	0.246551	0.231488	0.225549	0.217409	0.210425	0.223551	0.195858	0.214367	0.21423	0.247527	0.307022	0.264638	0.270205	0.230481	0.245997	0.241889	0.250552	0.236224	0.199943	0.24677	0.239341	0.295176	0.228495	0.217764	0.224348	0.217208	0.204938	0.192021	0.172798	0.157157	0.159141	0.188634	0.197124	0.248581	0.224503
12:00-13:00	0.138035	0.133184	0.15147	0.149346	0.152258	0.135667	0.139282	0.139055	0.127719	0.155662	0.140406	0.144099	0.267162	0.24989	0.275576	0.260001	0.254488	0.246004	0.238326	0.253065	0.221102	0.240884	0.239647	0.276378	0.341353	0.293853	0.300768	0.258126	0.27679	0.273246	0.283573	0.267235	0.225105	0.275694	0.266385	0.328424	0.25182	0.240514	0.248918	0.242327	0.230073	0.216825	0.195538	0.177461	0.178946	0.210246	0.218089	0.27436	0.250213
13:00-14:00	0.130802	0.125659	0.142692	0.140861	0.143888	0.128278	0.131714	0.131378	0.120583	0.146908	0.132802	0.136755	0.250946	0.234773	0.259539	0.245709	0.241462	0.233954	0.226769	0.240752	0.210014	0.227942	0.226033	0.260199	0.319385	0.274908	0.282133	0.243266	0.261996	0.25949	0.269727	0.254101	0.21326	0.259968	0.249973	0.307811	0.234872	0.224672	0.233392	0.228055	0.217501	0.205975	0.186018	0.168628	0.169539	0.197976	0.204175	0.256073	0.235639
14:00-15:00	0.126156	0.120746	0.136993	0.135425	0.138581	0.123505	0.126826	0.126444	0.116024	0.141382	0.128044	0.132109	0.240821	0.225375	0.24953	0.236826	0.233337	0.226345	0.219483	0.232994	0.203024	0.219985	0.217774	0.250192	0.30542	0.263001	0.270229	0.233818	0.252579	0.250744	0.260892	0.245769	0.205845	0.250091	0.240099	0.295149	0.224225	0.214751	0.223631	0.219015	0.209492	0.199103	0.179974	0.163058	0.163641	0.190335	0.195566	0.244728	0.226715
15:00-16:00	0.141894	0.135255	0.153191	0.151577	0.155248	0.138354	0.142052	0.141619	0.129986	0.158589	0.14398	0.148694	0.269987	0.252476	0.279772	0.265815	0.262239	0.254487	0.246823	0.261997	0.22828	0.247387	0.24499	0.281142	0.340805	0.293595	0.301893	0.261807	0.283348	0.281506	0.293036	0.276074	0.231008	0.280399	0.269126	0.330142	0.25017	0.239697	0.250042	0.245097	0.234876	0.223574	0.202175	0.183176	0.183659	0.213226	0.218825	0.273616	0.254519
16:00-17:00	0.139227	0.132563	0.149941	0.148393	0.152084	0.135492	0.139045	0.138671	0.127395	0.1558	0.141825	0.146004	0.26612	0.248269	0.274966	0.261251	0.257627	0.249842	0.242307	0.257267	0.224348	0.243958	0.242506	0.278272	0.334502	0.287541	0.295627	0.256673	0.277772	0.275909	0.287134	0.27053	0.226697	0.275685	0.265236	0.325111	0.245181	0.234701	0.245015	0.240245	0.230202	0.218995	0.198052	0.179505	0.18003	0.209307	0.215284	0.269221	0.251025
17:00-18:00	0.139036	0.132663	0.149751	0.148194	0.151889	0.135222	0.138737	0.138416	0.127353	0.156311	0.142035	0.145592	0.27038	0.250571	0.276515	0.262021	0.257765	0.249451	0.241841	0.256912	0.224881	0.247418	0.248602	0.28432	0.337695	0.2887	0.296094	0.25667	0.277336	0.275044	0.285838	0.269412	0.226486	0.277764	0.269484	0.330063	0.247169	0.235215	0.244936	0.239957	0.229495	0.217859	0.197006	0.178734	0.179501	0.209875	0.217814	0.273206	0.254757
18:00-19:00	0.119026	0.114263	0.12886	0.127179	0.130219	0.115826	0.118808	0.118704	0.109571	0.135039	0.12184	0.124466	0.236731	0.220093	0.24217	0.227872	0.222585	0.214369	0.207693	0.221005	0.195385	0.217788	0.218021	0.247864	0.296172	0.252746	0.257547	0.221848	0.238743	0.235763	0.244606	0.230793	0.195889	0.244035	0.236371	0.288263	0.218564	0.205344	0.212313	0.207115	0.197121	0.186209	0.168348	0.153068	0.154392	0.183447	0.193467	0.242538	0.222468
19:00-20:00	0.090893	0.0877668	0.0995208	0.0979156	0.0999574	0.0887795	0.0910695	0.0911959	0.0846263	0.104	0.0931173	0.0949159	0.183206	0.171176	0.18927	0.178413	0.173128	0.16554	0.160047	0.170609	0.151397	0.169019	0.168864	0.191364	0.229583	0.197026	0.20131	0.173117	0.185026	0.181481	0.187679	0.177641	0.152346	0.19043	0.183425	0.223028	0.172193	0.162179	0.166865	0.161529	0.152226	0.14254	0.128797	0.117551	0.119676	0.144144	0.152107	0.190098	0.172048
20:00-21:00	0.0637272	0.0617941	0.0706486	0.069617	0.070761	0.0626979	0.0643056	0.0646566	0.0601314	0.0733315	0.0653379	0.0664982	0.129753	0.121414	0.134726	0.127166	0.123129	0.117414	0.113183	0.120544	0.107092	0.119856	0.119681	0.135326	0.162812	0.140106	0.14338	0.123643	0.131951	0.128894	0.132823	0.125747	0.108124	0.13535	0.13015	0.157954	0.123381	0.116569	0.120371	0.116369	0.109022	0.101048	0.0910043	0.083321	0.0852989	0.103367	0.109068	0.135868	0.121824
21:00-22:00	0.0439224	0.0426635	0.0490087	0.0486349	0.0493429	0.0435921	0.0447031	0.0450828	0.0417685	0.0506012	0.0449863	0.0457763	0.0899667	0.0843158	0.0937614	0.0885896	0.0855979	0.0813863	0.0782991	0.0833733	0.0741956	0.08324	0.0830039	0.0937751	0.1131	0.09755	0.100001	0.0862228	0.0917936	0.0894652	0.0920004	0.0870919	0.0750807	0.0941538	0.0903905	0.109535	0.0862709	0.0817207	0.0846144	0.081916	0.0765832	0.0705987	0.063196	0.0578851	0.0594982	0.0724423	0.0763828	0.0948068	0.0845084
22:00-23:00	0.0245106	0.0238804	0.0275629	0.0275489	0.0280528	0.0247276	0.025326	0.0255197	0.0235278	0.0283806	0.0251652	0.0255563	0.0506258	0.0475336	0.0529489	0.0500436	0.0482743	0.0457919	0.0439946	0.0468456	0.0417474	0.0469037	0.0467599	0.052765	0.0637123	0.0551055	0.0565813	0.0487963	0.0517998	0.0503911	0.051748	0.0490058	0.0423364	0.0531839	0.0509192	0.0616771	0.0488645	0.0464279	0.0482156	0.0467475	0.0436445	0.0400878	0.0356656	0.0326659	0.0337037	0.0411461	0.0433265	0.0536518	0.0476376
23:00-0:00	0.0124523	0.012165	0.0140974	0.014145	0.014487	0.012768	0.0130443	0.013106	0.0120389	0.0144697	0.0127978	0.012991	0.0258856	0.0243256	0.0271381	0.0256533	0.0247058	0.0233935	0.0224479	0.0239091	0.0213277	0.0240049	0.0239197	0.0269501	0.0326023	0.0282264	0.0290128	0.0250602	0.0265312	0.0257654	0.0264362	0.0250426	0.021678	0.0272466	0.026073	0.0315373	0.0251063	0.0238996	0.0249029	0.0241912	0.0225534	0.0206652	0.0182797	0.0167348	0.0173226	0.0211986	0.0222791	0.0275497	0.0243776
[truncated: 551 more columns]
