# Supplementary material for: Predictive modeling of battery degradation and greenhouse gas emissions from U.S. state-level electric vehicle operation
Source: Nat Commun. 2018 Jun 21;9:2429. doi: 10.1038/s41467-018-04826-0 (PMC6013442; doi:10.1038/s41467-018-04826-0)
Supplement: Supplementary file 8 — Supplementary Data 7 [file 41467_2018_4826_MOESM8_ESM.xlsx]

## Sheet: Supplementary Data 7
Supplementary Data 7. Increasing battery resistance along time in each state the United States
Charging resistance												Discharging resistance
State	Start	Year 1	Year 2	Year 3	Year 4	Year 5	Year 6	Year 7	Year 8	Year 9	Year 10	Start	Year 1	Year 2	Year 3	Year 4	Year 5	Year 6	Year 7	Year 8	Year 9	Year 10
Unit	Ω	Ω	Ω	Ω	Ω	Ω	Ω	Ω	Ω	Ω	Ω	Ω	Ω	Ω	Ω	Ω	Ω	Ω	Ω	Ω	Ω	Ω
AK	0.12	0.375724	0.529075	0.649781	0.75219	0.842623	0.924869	1.00162	1.07493	1.14673	1.2188	0.145	0.400724	0.554075	0.674781	0.77719	0.867623	0.949869	1.02662	1.09993	1.17173	1.2438
AL	0.12	0.573426	0.840625	1.04943	1.22906	1.39573	1.56241	1.73993	1.94486	2.19113	2.49532	0.145	0.598426	0.865625	1.07443	1.25406	1.42073	1.58741	1.76493	1.96986	2.21613	2.52032
AR	0.12	0.558994	0.818771	1.02187	1.19708	1.36071	1.52614	1.7047	1.91381	2.16816	2.48527	0.145	0.583994	0.843771	1.04687	1.22208	1.38571	1.55114	1.7297	1.93881	2.19316	2.51027
AZ	0.12	0.558112	0.817343	1.02007	1.19278	1.34869	1.49726	1.64589	1.8042	1.98044	2.18523	0.145	0.583112	0.842343	1.04507	1.21778	1.37369	1.52226	1.67089	1.8292	2.00544	2.21023
CA	0.12	0.549523	0.801576	0.998472	1.16623	1.31793	1.46295	1.60872	1.76496	1.94019	2.14406	0.145	0.574523	0.826576	1.02347	1.19123	1.34293	1.48795	1.63372	1.78996	1.96519	2.16906
CO	0.12	0.467053	0.674114	0.835969	0.973774	1.09821	1.21697	1.33616	1.46324	1.60393	1.7661	0.145	0.492053	0.699114	0.860969	0.998774	1.12321	1.24197	1.36116	1.48824	1.62893	1.7911
CT	0.12	0.480098	0.695491	0.863928	1.00785	1.13921	1.26682	1.39799	1.54212	1.70767	1.90308	0.145	0.505098	0.720491	0.888928	1.03285	1.16421	1.29182	1.42299	1.56712	1.73267	1.92808
DE	0.12	0.500307	0.727511	0.905578	1.05689	1.1921	1.31835	1.44108	1.56642	1.69976	1.84675	0.145	0.525307	0.752511	0.930578	1.08189	1.2171	1.34335	1.46608	1.59142	1.72476	1.87175
FL	0.12	0.639576	0.943415	1.18091	1.38375	1.56823	1.74652	1.92837	2.128	2.3585	2.63545	0.145	0.664576	0.968415	1.20591	1.40875	1.59323	1.77152	1.95337	2.153	2.3835	2.66045
GA	0.12	0.57495	0.842785	1.05213	1.23304	1.40283	1.5758	1.76414	1.98699	2.26093	2.60556	0.145	0.59995	0.867785	1.07713	1.25804	1.42783	1.6008	1.78914	2.01199	2.28593	2.63056
HI	0.12	0.66706	0.983663	1.23209	1.44307	1.62969	1.79938	1.95698	2.10713	2.25323	2.39886	0.145	0.69206	1.00866	1.25709	1.46807	1.65469	1.82438	1.98198	2.13213	2.27823	2.42386
IA	0.12	0.463922	0.670789	0.832968	0.970641	1.09346	1.20774	1.31827	1.43023	1.54818	1.67709	0.145	0.488922	0.695789	0.857968	0.995641	1.11846	1.23274	1.34327	1.45523	1.57318	1.70209
ID	0.12	0.474587	0.685759	0.851002	0.99139	1.11711	1.23515	1.35082	1.47031	1.5983	1.74102	0.145	0.499587	0.710759	0.876002	1.01639	1.14211	1.26015	1.37582	1.49531	1.6233	1.76602
IL	0.12	0.477558	0.691926	0.85968	1.0026	1.13172	1.25507	1.37882	1.51105	1.65821	1.82856	0.145	0.502558	0.716926	0.88468	1.0276	1.15672	1.28007	1.40382	1.53605	1.68321	1.85356
IN	0.12	0.493385	0.715605	0.889504	1.04135	1.18758	1.34229	1.51807	1.73369	2.00416	2.35251	0.145	0.518385	0.740605	0.914504	1.06635	1.21258	1.36729	1.54307	1.75869	2.02916	2.37751
KS	0.12	0.503105	0.731592	0.910273	1.06305	1.20272	1.33903	1.47966	1.63516	1.81512	2.02909	0.145	0.528105	0.756592	0.935273	1.08805	1.22772	1.36403	1.50466	1.66016	1.84012	2.05409
KY	0.12	0.514504	0.749052	0.932394	1.08953	1.23407	1.37664	1.52602	1.69424	1.89166	2.13194	0.145	0.539504	0.774052	0.957394	1.11453	1.25907	1.40164	1.55102	1.71924	1.91666	2.15694
LA	0.12	0.600696	0.883634	1.1049	1.29346	1.46377	1.62617	1.78877	1.96259	2.15712	2.3845	0.145	0.625696	0.908634	1.1299	1.31846	1.48877	1.65117	1.81377	1.98759	2.18212	2.4095
MA	0.12	0.465627	0.672308	0.833929	0.972209	1.09888	1.223	1.35197	1.49543	1.66213	1.86076	0.145	0.490627	0.697308	0.858929	0.997209	1.12388	1.248	1.37697	1.52043	1.68713	1.88576
MD	0.12	0.515376	0.74976	0.933407	1.09484	1.25225	1.4222	1.61868	1.86462	2.18087	2.5908	0.145	0.540376	0.77476	0.958407	1.11984	1.27725	1.4472	1.64368	1.88962	2.20587	2.6158
ME	0.12	0.434418	0.623167	0.770674	0.898072	1.01791	1.1403	1.27424	1.43214	1.62384	1.86257	0.145	0.459418	0.648167	0.795674	0.923072	1.04291	1.1653	1.29924	1.45714	1.64884	1.88757
MI	0.12	0.451535	0.650001	0.805061	0.938706	1.06354	1.18985	1.32655	1.4854	1.67626	1.91285	0.145	0.476535	0.675001	0.830061	0.963706	1.08854	1.21485	1.35155	1.5104	1.70126	1.93785
MN	0.12	0.429682	0.616143	0.761874	0.887009	1.00299	1.11881	1.24223	1.3828	1.5497	1.75306	0.145	0.454682	0.641143	0.786874	0.912009	1.02799	1.14381	1.26723	1.4078	1.5747	1.77806
MO	0.12	0.510779	0.743673	0.925741	1.08175	1.22511	1.36631	1.51366	1.67892	1.87287	2.1063	0.145	0.535779	0.768673	0.950741	1.10675	1.25011	1.39131	1.53866	1.70392	1.89787	2.1313
MS	0.12	0.578105	0.846534	1.05851	1.25192	1.4547	1.69448	1.99554	2.40532	2.96109	3.72545	0.145	0.603105	0.871534	1.08351	1.27692	1.4797	1.71948	2.02054	2.43032	2.98609	3.75045
MT	0.12	0.434982	0.623666	0.77177	0.897355	1.00878	1.11124	1.20851	1.30441	1.40207	1.50483	0.145	0.459982	0.648666	0.79677	0.922355	1.03378	1.13624	1.23351	1.32941	1.42707	1.52983
NC	0.12	0.543936	0.794355	0.990068	1.1588	1.31621	1.47503	1.64605	1.84533	2.08681	2.38871	0.145	0.568936	0.819355	1.01507	1.1838	1.34121	1.50003	1.67105	1.87033	2.11181	2.41371
ND	0.12	0.430122	0.616958	0.762978	0.888639	1.00578	1.12387	1.25115	1.39785	1.57413	1.791	0.145	0.455122	0.641958	0.787978	0.913639	1.03078	1.14887	1.27615	1.42285	1.59913	1.816
NE	0.12	0.471363	0.681793	0.846371	0.986555	1.11336	1.23464	1.35671	1.48733	1.63339	1.80195	0.145	0.496363	0.706793	0.871371	1.01156	1.13836	1.25964	1.38171	1.51233	1.65839	1.82695
NH	0.12	0.447409	0.644247	0.798474	0.9295	1.04676	1.15669	1.26427	1.37501	1.49378	1.62536	0.145	0.472409	0.669247	0.823474	0.9545	1.07176	1.18169	1.28927	1.40001	1.51878	1.65036
NJ	0.12	0.500654	0.727954	0.905886	1.05742	1.19401	1.32378	1.45312	1.58988	1.74086	1.91323	0.145	0.525654	0.752954	0.930886	1.08242	1.21901	1.34878	1.47812	1.61488	1.76586	1.93823
NM	0.12	0.528112	0.769307	0.9578	1.12054	1.27307	1.42811	1.59656	1.79444	2.03622	2.33829	0.145	0.553112	0.794307	0.9828	1.14554	1.29807	1.45311	1.62156	1.81944	2.06122	2.36329
NV	0.12	0.493789	0.716014	0.889687	1.03788	1.17251	1.30234	1.43448	1.57799	1.74083	1.93146	0.145	0.518789	0.741014	0.914687	1.06288	1.19751	1.32734	1.45948	1.60299	1.76583	1.95646
NY	0.12	0.473005	0.683965	0.848849	0.990605	1.12202	1.25338	1.39303	1.55302	1.74278	1.97547	0.145	0.498005	0.708965	0.873849	1.0156	1.14702	1.27838	1.41803	1.57802	1.76778	2.00047
OH	0.12	0.475853	0.688595	0.854922	0.997125	1.12723	1.25426	1.38571	1.53128	1.69958	1.89977	0.145	0.500853	0.713595	0.879922	1.02212	1.15223	1.27926	1.41071	1.55628	1.72458	1.92477
OK	0.12	0.551784	0.807479	1.00752	1.18128	1.34624	1.51737	1.7076	1.93748	2.22448	2.58961	0.145	0.576784	0.832479	1.03252	1.20628	1.37124	1.54237	1.7326	1.96248	2.24948	2.61461
OR	0.12	0.47799	0.68949	0.854969	0.995429	1.12081	1.23779	1.35138	1.46714	1.58966	1.7243	0.145	0.50299	0.71449	0.879969	1.02043	1.14581	1.26279	1.37638	1.49214	1.61466	1.7493
PA	0.12	0.479939	0.69536	0.864134	1.00751	1.13592	1.25626	1.37393	1.49504	1.62498	1.76979	0.145	0.504939	0.72036	0.889134	1.03251	1.16092	1.28126	1.39893	1.52004	1.64998	1.79479
RI	0.12	0.475344	0.688065	0.854816	0.996472	1.12296	1.24095	1.35533	1.47183	1.59504	1.73032	0.145	0.500344	0.713065	0.879816	1.02147	1.14796	1.26595	1.38033	1.49683	1.62004	1.75532
SC	0.12	0.566193	0.829486	1.03525	1.21126	1.37213	1.52888	1.69053	1.8698	2.07741	2.32749	0.145	0.591193	0.854486	1.06025	1.23626	1.39713	1.55388	1.71553	1.8948	2.10241	2.35249
SD	0.12	0.446127	0.642527	0.796521	0.927244	1.04402	1.15302	1.25897	1.3671	1.48194	1.60852	0.145	0.471127	0.667527	0.821521	0.952244	1.06902	1.17802	1.28397	1.3921	1.50694	1.63352
TN	0.12	0.540021	0.788618	0.982903	1.15017	1.30572	1.46205	1.62961	1.82379	2.05785	2.34689	0.145	0.565021	0.813618	1.0079	1.17517	1.33072	1.48705	1.65461	1.84879	2.08285	2.37189
TX	0.12	0.596287	0.877049	1.09651	1.28397	1.45441	1.61899	1.78663	1.97005	2.18012	2.42918	0.145	0.621287	0.902049	1.12151	1.30897	1.47941	1.64399	1.81163	1.99505	2.20512	2.45418
UT	0.12	0.496556	0.720619	0.895729	1.04715	1.18954	1.33529	1.49478	1.68316	1.91296	2.20154	0.145	0.521556	0.745619	0.920729	1.07215	1.21454	1.36029	1.51978	1.70816	1.93796	2.22654
VA	0.12	0.52274	0.76212	0.949346	1.10911	1.25426	1.39411	1.53629	1.6907	1.86579	2.07207	0.145	0.54774	0.78712	0.974346	1.13411	1.27926	1.41911	1.56129	1.7157	1.89079	2.09707
VT	0.12	0.448948	0.646465	0.800868	0.933921	1.05825	1.18401	1.32003	1.47744	1.66743	1.90292	0.145	0.473948	0.671465	0.825868	0.958921	1.08325	1.20901	1.34503	1.50244	1.69243	1.92792
WA	0.12	0.465542	0.669661	0.829372	0.964858	1.0856	1.19787	1.30621	1.41584	1.53091	1.65605	0.145	0.490542	0.694661	0.854372	0.989858	1.1106	1.22287	1.33121	1.44084	1.55591	1.68105
WI	0.12	0.452709	0.652723	0.809181	0.942632	1.06375	1.18047	1.29921	1.42776	1.57254	1.74204	0.145	0.477709	0.677723	0.834181	0.967632	1.08875	1.20547	1.32421	1.45276	1.59754	1.76704
WV	0.12	0.493641	0.715253	0.888381	1.03794	1.17851	1.32193	1.47845	1.66286	1.88829	2.16938	0.145	0.518641	0.740253	0.913381	1.06294	1.20351	1.34693	1.50345	1.68786	1.91329	2.19438
WY	0.12	0.447716	0.643169	0.79578	0.926436	1.04643	1.16465	1.28817	1.42673	1.58768	1.78133	0.145	0.472716	0.668169	0.82078	0.951436	1.07143	1.18965	1.31317	1.45173	1.61268	1.80633
