# Supplementary material for: Predictive modeling of battery degradation and greenhouse gas emissions from U.S. state-level electric vehicle operation
Source: Nat Commun. 2018 Jun 21;9:2429. doi: 10.1038/s41467-018-04826-0 (PMC6013442; doi:10.1038/s41467-018-04826-0)
Supplement: Supplementary file 9 — Supplementary Data 8 [file 41467_2018_4826_MOESM9_ESM.xlsx]

## Sheet: Supplementary Data 8
Supplementary Data 8. Charging-Discharging efficiency of the battery pack in each state of the United States
State	Start	Year 1	Year 2	Year 3	Year 4	Year 5	Year 6	Year 7	Year 8	Year 9	Year 10
AK	0.983822	0.952094	0.932873	0.917632	0.90462	0.893064	0.882497	0.872585	0.86307	0.853704	0.844252
AL	0.984052	0.928308	0.894872	0.868391	0.84533	0.823672	0.801731	0.778009	0.750095	0.71564	0.671281
AR	0.983626	0.928251	0.894823	0.868289	0.845081	0.823105	0.800554	0.775781	0.746102	0.708792	0.659758
AZ	0.983775	0.929012	0.895992	0.869797	0.84719	0.826523	0.806576	0.78634	0.764436	0.739562	0.709878
CA	0.982946	0.926541	0.892635	0.865661	0.842293	0.820818	0.79994	0.778567	0.755163	0.728189	0.69562
CO	0.983537	0.939637	0.913029	0.891988	0.873888	0.857386	0.841484	0.825361	0.807975	0.788465	0.765589
CT	0.981956	0.932049	0.901417	0.876991	0.85575	0.836032	0.816537	0.796107	0.773137	0.745959	0.71254
DE	0.985379	0.942454	0.916611	0.896241	0.878846	0.863229	0.84858	0.834273	0.819589	0.803881	0.786449
FL	0.984096	0.920295	0.882217	0.851981	0.825778	0.801594	0.777856	0.753216	0.725574	0.692705	0.651435
GA	0.983327	0.924868	0.889655	0.861646	0.837045	0.813577	0.789236	0.762153	0.729167	0.686809	0.629373
HI	0.984217	0.917507	0.878098	0.846677	0.819592	0.795279	0.772835	0.751663	0.731152	0.710825	0.690137
IA	0.98467	0.944075	0.919412	0.899933	0.88329	0.868353	0.854374	0.840775	0.826913	0.81221	0.796013
ID	0.984473	0.942092	0.916565	0.896425	0.879189	0.863648	0.848961	0.834468	0.819388	0.8031	0.784754
IL	0.983633	0.938649	0.911251	0.889557	0.870882	0.853843	0.837405	0.82074	0.802724	0.78239	0.758426
IN	0.983689	0.936854	0.908524	0.886086	0.866279	0.846998	0.826354	0.802556	0.77279	0.734362	0.68248
KS	0.983307	0.934132	0.904241	0.880531	0.859997	0.840993	0.82221	0.802558	0.780466	0.754348	0.722372
KY	0.982895	0.930999	0.89945	0.874371	0.852549	0.832175	0.811764	0.79	0.764956	0.734709	0.696318
LA	0.983721	0.923368	0.887076	0.858224	0.83326	0.810373	0.788209	0.765634	0.741008	0.712724	0.678453
MA	0.982877	0.937436	0.909734	0.887759	0.868717	0.851059	0.83354	0.815084	0.79422	0.769468	0.739134
MD	0.983143	0.931879	0.900854	0.876164	0.854149	0.832369	0.808461	0.780236	0.743836	0.694738	0.625138
ME	0.983788	0.944642	0.920836	0.902054	0.885697	0.870188	0.854215	0.836568	0.815519	0.789559	0.756501
MI	0.983434	0.94126	0.915619	0.895356	0.877715	0.861077	0.844069	0.825452	0.803508	0.776641	0.742433
MN	0.98362	0.944679	0.920913	0.902154	0.885905	0.870721	0.855428	0.838981	0.820038	0.797223	0.768881
MO	0.982323	0.929203	0.896716	0.870817	0.848225	0.827098	0.805904	0.78332	0.757331	0.725759	0.685777
MS	0.98477	0.930929	0.898963	0.873469	0.849992	0.825127	0.795346	0.757257	0.703791	0.626658	0.499233
MT	0.984384	0.946558	0.923665	0.90556	0.890107	0.876315	0.863558	0.851379	0.839304	0.826929	0.813822
NC	0.9837	0.930488	0.898464	0.873083	0.85092	0.829981	0.808568	0.785146	0.757297	0.722579	0.677209
ND	0.98502	0.949233	0.92751	0.910439	0.895678	0.881856	0.867857	0.852692	0.835105	0.813806	0.787319
NE	0.983582	0.93925	0.912279	0.890937	0.87257	0.855792	0.839589	0.823112	0.805273	0.785045	0.761284
NH	0.983178	0.940903	0.915061	0.894564	0.876961	0.861047	0.84598	0.831084	0.815582	0.798747	0.779817
NJ	0.98322	0.934112	0.904213	0.880465	0.859976	0.841275	0.823285	0.805113	0.785606	0.763678	0.738056
NM	0.984083	0.934058	0.904031	0.880293	0.859584	0.839974	0.819824	0.79765	0.771176	0.738086	0.695281
NV	0.983171	0.934817	0.905511	0.882276	0.862194	0.843725	0.825691	0.807084	0.786557	0.762807	0.734274
NY	0.982818	0.936239	0.907838	0.885306	0.865674	0.847236	0.828556	0.808388	0.784847	0.756216	0.719818
OH	0.982683	0.935356	0.906461	0.883511	0.863613	0.845159	0.82689	0.807694	0.786048	0.760438	0.728995
OK	0.983775	0.929809	0.897253	0.871423	0.848697	0.82684	0.803844	0.777834	0.745662	0.704058	0.64787
OR	0.984018	0.940015	0.91366	0.892832	0.874996	0.858944	0.843845	0.829062	0.813865	0.797621	0.779562
PA	0.983297	0.937098	0.908953	0.886609	0.867401	0.850008	0.833527	0.817227	0.800242	0.781757	0.760798
RI	0.983364	0.937943	0.910282	0.888321	0.869452	0.852425	0.836373	0.820646	0.80444	0.787077	0.767717
SC	0.983756	0.927907	0.894307	0.867659	0.844556	0.823163	0.802028	0.779895	0.754886	0.725201	0.688148
SD	0.984724	0.946371	0.923059	0.904657	0.888944	0.874831	0.861588	0.848648	0.835367	0.821173	0.805416
TN	0.9835	0.930145	0.897935	0.872385	0.850087	0.829072	0.807648	0.7843	0.756666	0.722356	0.678013
TX	0.983337	0.922133	0.885174	0.855741	0.830161	0.806503	0.78324	0.759057	0.731928	0.699802	0.659799
UT	0.983353	0.935159	0.905951	0.88281	0.862553	0.843272	0.82328	0.801069	0.774319	0.740788	0.696878
VA	0.983378	0.931867	0.900643	0.875857	0.854424	0.834699	0.815443	0.79558	0.773644	0.748235	0.717427
VT	0.983335	0.941248	0.915572	0.895265	0.877583	0.860895	0.843838	0.825171	0.803252	0.776281	0.741915
WA	0.982841	0.937317	0.909899	0.888138	0.869442	0.852582	0.836722	0.821234	0.805362	0.788466	0.769781
WI	0.983997	0.943074	0.918155	0.898479	0.881557	0.86608	0.851049	0.835631	0.818784	0.799597	0.776814
WV	0.983624	0.936572	0.908198	0.885758	0.866158	0.847538	0.82832	0.807067	0.781602	0.749733	0.708565
WY	0.983716	0.942723	0.917933	0.89838	0.881489	0.865845	0.850301	0.833906	0.815313	0.793416	0.766584
