# Supplementary material for: Predictive modeling of battery degradation and greenhouse gas emissions from U.S. state-level electric vehicle operation
Source: Nat Commun. 2018 Jun 21;9:2429. doi: 10.1038/s41467-018-04826-0 (PMC6013442; doi:10.1038/s41467-018-04826-0)
Supplement: Supplementary file 10 — Supplementary Data 9 [file 41467_2018_4826_MOESM10_ESM.xlsx]

## Sheet: Supplementary Data 9
Supplementary Data 9. EV energy consumption per charge without battery replacement in each state of the United States (kWh)
State	Energy consumption per charge (kWh)
	Year 1	Year 2	Year 3	Year 4	Year 5	Year 6	Year 7	Year 8	Year 9	Year 10
AK	20.65	19.97	19.41	18.9	18.44	18	17.58	17.18	16.8	16.42
AL	19.85	18.68	17.7	16.82	16.02	15.25	14.53	13.82	13.13	12.45
AR	19.91	18.75	17.78	16.92	16.12	15.36	14.64	13.93	13.24	12.56
AZ	19.93	18.8	17.88	17.05	16.29	15.58	14.91	14.25	13.61	12.99
CA	19.97	18.87	17.97	17.17	16.44	15.74	15.09	14.45	13.83	13.23
CO	20.28	19.35	18.57	17.88	17.24	16.63	16.05	15.49	14.95	14.41
CT	20.22	19.25	18.44	17.71	17.04	16.4	15.8	15.2	14.63	14.06
DE	20.16	19.17	18.36	17.64	16.97	16.34	15.75	15.18	14.62	14.08
FL	19.61	18.3	17.23	16.28	15.4	14.58	13.8	13.05	12.31	11.58
GA	19.84	18.65	17.66	16.78	15.96	15.18	14.45	13.72	13.01	12.32
HI	19.54	18.24	17.19	16.28	15.45	14.69	13.97	13.29	12.63	11.99
IA	20.3	19.38	18.62	17.95	17.32	16.74	16.18	15.64	15.11	14.6
ID	20.25	19.32	18.55	17.86	17.23	16.63	16.06	15.51	14.97	14.45
IL	20.23	19.27	18.47	17.76	17.1	16.47	15.87	15.29	14.73	14.17
IN	20.14	19.1	18.22	17.43	16.69	15.98	15.31	14.64	13.99	13.34
KS	20.13	19.1	18.25	17.49	16.78	16.11	15.47	14.85	14.24	13.65
KY	20.08	19.03	18.16	17.38	16.65	15.96	15.31	14.67	14.05	13.44
LA	19.76	18.55	17.55	16.66	15.85	15.09	14.36	13.66	12.98	12.31
MA	20.27	19.33	18.54	17.83	17.17	16.54	15.94	15.36	14.79	14.23
MD	20.06	18.97	18.05	17.23	16.45	15.72	15.01	14.32	13.63	12.96
ME	20.37	19.47	18.7	18.01	17.36	16.74	16.14	15.56	14.98	14.41
MI	20.31	19.38	18.59	17.88	17.21	16.57	15.97	15.37	14.78	14.21
MN	20.39	19.5	18.75	18.06	17.42	16.81	16.23	15.65	15.09	14.53
MO	20.1	19.05	18.18	17.4	16.68	15.99	15.34	14.71	14.08	13.47
MS	19.79	18.54	17.49	16.54	15.64	14.78	13.96	13.15	12.35	11.55
MT	20.42	19.59	18.9	18.29	17.73	17.2	16.7	16.22	15.75	15.29
NC	19.97	18.85	17.92	17.09	16.32	15.58	14.89	14.21	13.54	12.89
ND	20.38	19.49	18.72	18.03	17.38	16.76	16.16	15.58	15	14.43
NE	20.26	19.31	18.52	17.81	17.16	16.54	15.95	15.37	14.81	14.27
NH	20.36	19.48	18.75	18.09	17.49	16.91	16.37	15.84	15.33	14.83
NJ	20.15	19.15	18.32	17.58	16.9	16.26	15.65	15.06	14.48	13.92
NM	20.02	18.94	18.03	17.21	16.45	15.73	15.05	14.38	13.72	13.08
NV	20.17	19.18	18.35	17.62	16.93	16.29	15.67	15.08	14.49	13.92
NY	20.24	19.27	18.45	17.72	17.04	16.39	15.77	15.16	14.57	13.99
OH	20.23	19.27	18.46	17.73	17.06	16.42	15.81	15.22	14.64	14.07
OK	19.93	18.77	17.81	16.94	16.13	15.37	14.64	13.92	13.22	12.53
OR	20.25	19.33	18.57	17.89	17.27	16.69	16.13	15.59	15.07	14.57
PA	20.24	19.29	18.5	17.8	17.16	16.55	15.98	15.42	14.88	14.35
RI	20.26	19.33	18.56	17.88	17.25	16.65	16.09	15.55	15.02	14.51
SC	19.89	18.74	17.79	16.94	16.16	15.42	14.72	14.04	13.38	12.73
SD	20.36	19.48	18.75	18.1	17.49	16.92	16.38	15.85	15.34	14.84
TN	19.98	18.87	17.95	17.12	16.35	15.62	14.93	14.25	13.59	12.94
TX	19.78	18.56	17.56	16.67	15.85	15.08	14.35	13.64	12.94	12.27
UT	20.14	19.11	18.24	17.46	16.73	16.04	15.38	14.73	14.1	13.47
VA	20.06	19.01	18.13	17.36	16.64	15.96	15.31	14.69	14.07	13.48
VT	20.32	19.39	18.6	17.89	17.22	16.58	15.97	15.38	14.79	14.21
WA	20.3	19.41	18.67	18.02	17.42	16.85	16.32	15.8	15.3	14.81
WI	20.32	19.41	18.64	17.96	17.32	16.71	16.13	15.57	15.02	14.48
WV	20.15	19.14	18.29	17.52	16.81	16.13	15.48	14.84	14.22	13.61
