# Supplementary material for: Predictive modeling of battery degradation and greenhouse gas emissions from U.S. state-level electric vehicle operation
Source: Nat Commun. 2018 Jun 21;9:2429. doi: 10.1038/s41467-018-04826-0 (PMC6013442; doi:10.1038/s41467-018-04826-0)
Supplement: Supplementary file 11 — Supplementary Data 10 [file 41467_2018_4826_MOESM11_ESM.xlsx]

## Sheet: Supplementary Data 10
Supplementary Data 10. Annual energy consumption from EVs considering travel demand reduction from battery degradation without battery replacement in each state of the United States (kWh)
State	year 1	year 2	year 3	year 4	year 5	year 6	year 7	year 8	year 9	year 10
AK	1207.4	1224.1	1241.7	1256.7	1262.8	1271.4	1283.9	1281.6	1290.2	1301.4
AL	2235.6	2305.3	2358.7	2406.2	2445.6	2484.3	2550.2	2598.6	2676.1	2779.5
AR	2285.1	2358.8	2417.9	2475.7	2517	2558.3	2629.1	2684.2	2773.6	2898.3
AZ	1886.5	1951.5	1995.9	2037.2	2069.4	2101.6	2151.2	2174	2218.7	2292.9
CA	1912	1986.1	2033.4	2077.6	2112.7	2148.3	2202.2	2236	2298.1	2368.1
CO	1865.5	1913.8	1942.7	1974.9	1997.6	2023.2	2059.2	2078.2	2088.7	2136.7
CT	2011.4	2078	2120.4	2155.9	2197.1	2224	2274.5	2308.4	2373.1	2430.1
DE	1671.5	1711	1739.5	1769.5	1785.4	1800.5	1831.4	1838	1864.7	1884.1
FL	2013.6	2087.1	2149.8	2199.6	2247.8	2293.3	2362.6	2394.3	2478.2	2578.9
GA	2342.2	2424.5	2485.7	2540.9	2588.3	2637	2718.2	2783.6	2900.4	3068.2
HI	1177.9	1219	1258.7	1290.4	1319.7	1346.4	1382.3	1398.9	1422.4	1446.5
IA	1622.4	1661.5	1685	1703.6	1724.9	1739.2	1764.9	1770.8	1794.1	1819.6
ID	1725.4	1762.7	1787.2	1814.9	1833.6	1854.5	1884.1	1896.5	1899.1	1932.2
IL	1876.5	1921.5	1955.4	1990.4	2013.1	2045.6	2071.5	2100	2127	2177.6
IN	2486.8	2553.7	2601.4	2634.9	2680.4	2717.6	2784.4	2837.9	2914.8	3089.4
KS	2043.7	2100	2152.2	2184.5	2214.4	2253.4	2290.3	2317.1	2380	2430.4
KY	2121.1	2186.8	2239.6	2277.8	2313.6	2358.2	2417.5	2454.1	2516.7	2625.3
LA	1911.8	1973.8	2026.7	2072.7	2112.1	2148.4	2207.2	2238.3	2296.8	2383
MA	2054.4	2103.8	2149.4	2179.5	2202.2	2238.9	2283.2	2309.9	2365.8	2410.8
MD	2593.4	2672	2735	2781.2	2823	2887.2	2961	3043	3202.3	3439.6
ME	2267	2314.3	2346.7	2367.2	2400.2	2418.9	2462.7	2502	2538.7	2615
MI	2225	2279.3	2311.3	2347.9	2374.2	2406.2	2454.3	2479.9	2519.4	2610.1
MN	2144.1	2178.2	2214.2	2238.1	2264.3	2284.4	2321.5	2329.2	2373.6	2427.6
MO	2110.8	2181.7	2234.5	2277.3	2311.7	2359.8	2407.6	2448.1	2532.8	2615.1
MS	3051.6	3136.6	3193	3247.7	3322.4	3395.5	3515.3	3678.2	3966.1	4700.1
MT	1456.6	1482.3	1508	1524.3	1541.8	1551.9	1570.2	1576.4	1592.8	1609.6
NC	2267.7	2339.4	2394.3	2448.1	2485.4	2522.3	2587.3	2635	2719.5	2855.3
ND	2188.1	2219.7	2251.4	2271.4	2294	2310.2	2343.7	2343.5	2386.5	2434.1
NE	1886.4	1938.3	1970.6	1996.6	2026.2	2045.4	2080	2098.4	2136.8	2165.6
NH	1699.5	1740.3	1768.6	1796.8	1816.1	1837.7	1870.6	1881.4	1909.7	1925.1
NJ	1850	1901.2	1940.1	1979.6	2006.7	2029	2071.1	2092.8	2133.2	2168.7
NM	2305.7	2367.2	2426.3	2463	2494.3	2526.8	2589.3	2630.7	2714.9	2819
NV	1962.2	2017.8	2057.7	2098.4	2126.2	2149.5	2194.6	2219.5	2266.4	2311.6
NY	2179.4	2238.3	2276.5	2318.6	2346.9	2384.4	2424.2	2468.1	2515.6	2613.5
OH	2037.6	2096.5	2140	2168.4	2205	2234.7	2282.6	2311	2364.4	2419.5
OK	2419.3	2494.1	2554.2	2613.2	2655.6	2699.4	2776.7	2841.7	2950.2	3110.5
OR	1654.7	1697	1726.6	1757	1774.6	1798.1	1830.2	1838.9	1856.1	1886
PA	1713.1	1760.8	1795.8	1818.2	1851.2	1868.3	1902.6	1916.7	1951.5	1991.6
RI	1658.5	1698.7	1728.6	1761.4	1781.4	1807.2	1828.7	1850.7	1873.4	1907.1
SC	2065.5	2133.1	2182.9	2229.6	2266.6	2301.1	2360.7	2397.4	2456.5	2554.3
SD	1651.8	1681	1712.2	1728.4	1748.9	1761.2	1783.3	1792.5	1814.6	1838.9
TN	2243.3	2315.6	2369.8	2413	2448.1	2498	2565.3	2611.8	2691.6	2793.8
TX	2012.6	2083.1	2132.2	2190.8	2230.2	2275.1	2339.6	2382.2	2453.6	2535.2
UT	2320	2389.2	2434	2471.2	2497.9	2546.3	2603.7	2646.9	2712.5	2840.9
VA	1966.6	2026.6	2074.8	2110.4	2151.2	2176.8	2229.7	2256.2	2303.3	2374.4
VT	2228.2	2280.7	2317.2	2341.4	2373.1	2400.1	2447.2	2457.9	2523.4	2612.2
WA	1613.7	1659.6	1689	1719.4	1741.4	1766.2	1786.8	1810.1	1832	1860.3
WI	1927.5	1971.3	2001.3	2031.4	2048.8	2075.4	2110	2120.7	2136.3	2183.9
WV	2304.6	2370.1	2414.4	2445.2	2486.2	2517.6	2573	2617.1	2695.6	2791.1
