# Supplementary material for: Predictive modeling of battery degradation and greenhouse gas emissions from U.S. state-level electric vehicle operation
Source: Nat Commun. 2018 Jun 21;9:2429. doi: 10.1038/s41467-018-04826-0 (PMC6013442; doi:10.1038/s41467-018-04826-0)
Supplement: Supplementary file 12 — Supplementary Data 11 [file 41467_2018_4826_MOESM12_ESM.xlsx]

## Sheet: Supplementary Data 11
Supplementary Data 11. Monthly average temperature in each state of the United States (oC)
	Jan	Feb	Mar	Apr	May	Jun	Jul	Aug	Sep	Oct	Nov	Dec
AK	-12.2	-10.1	-6.6	0.2	6.9	11.8	13.7	12.1	7.4	-0.4	-8.2	-10.6
AL	6.6	8.7	12.7	16.7	21.2	25	26.7	26.4	23.3	17.6	12.4	7.8
AR	3.8	6.2	10.8	15.7	20.4	24.8	26.9	26.6	22.4	16.3	10.5	5
AZ	6.8	8.6	11.6	15.4	20.3	25.1	27.6	26.7	23.5	17.4	11	6.5
CA	8.3	9.6	11.5	13.7	17.1	20.3	23	22.8	20.7	16.6	11.5	8.1
CO	-3.8	-2	2.4	6.7	11.9	17.1	20.3	19.3	14.7	8.3	1.6	-3.6
CT	-3.2	-1.6	2.7	8.8	14.3	19.3	22.1	21.3	17.1	10.7	5.6	-0.2
DE	1.1	2.4	6.6	12.1	17.2	22.4	24.9	24.1	20.1	14	8.7	3.3
FL	15.3	16.8	18.9	21.4	24.7	27.1	27.9	27.9	26.8	23.7	19.9	16.6
GA	7.2	9.2	12.9	16.8	21.2	25.1	26.6	26.2	23.2	17.8	12.8	8.3
HI	20.3	20.2	20.6	21.1	21.9	23	23.5	23.8	23.7	23.3	22.2	21
IA	-7	-4.4	2.2	9.4	15.6	20.9	23.1	21.9	17.3	10.4	2.6	-5.1
ID	-3.8	-1.9	2.9	7.1	11.7	15.8	20.1	19.5	14.4	8	1.2	-4.1
IL	-3.4	-1	4.8	11.2	16.9	22.1	24.1	23.1	18.9	12.4	5.7	-1.3
IN	-2.8	-0.8	4.7	10.9	16.6	21.7	23.5	22.6	18.7	12.2	6	-0.7
KS	-1.1	1.2	6.4	11.9	17.6	23	26	25.2	20.2	13.2	6	-0.2
KY	0.9	3	7.7	13.2	18.1	22.7	24.7	24.1	20.2	14	8.3	2.6
LA	9.3	11.3	15.1	19	23.4	26.6	27.9	27.9	25.1	19.9	14.8	10.4
MA	-3.8	-2.3	1.8	7.8	13.4	18.5	21.4	20.7	16.4	10.2	5.1	-0.7
MD	0.7	2.2	6.5	12.3	17.3	22.3	24.7	23.8	19.9	13.7	8.3	2.8
ME	-9.3	-7.4	-2.2	4.8	11.3	16.4	19.3	18.6	14	7.6	1.7	-5.1
MI	-6.4	-5.3	-0.4	6.5	12.7	18.1	20.5	19.7	15.5	8.9	2.8	-3.4
MN	-11.9	-9	-2.2	6.3	13.1	18.3	20.9	19.8	14.7	7.5	-1.1	-9.2
MO	-0.9	1.6	7	12.8	18	22.8	25.3	24.7	19.9	13.6	7.2	0.6
MS	6.7	8.8	13	17.3	21.9	25.6	27.1	26.9	23.7	17.9	12.7	8
MT	-5.6	-3.7	1.1	6.2	11.2	15.6	19.6	19	13.3	6.8	-0.3	-5.7
NC	4.1	5.8	9.6	14.3	18.8	23.1	25	24.3	20.9	15.2	10.3	5.6
ND	-11.8	-9.1	-2.6	5.9	12.5	17.6	20.8	20.1	14.1	6.6	-2.4	-9.8
NE	-4.1	-2.1	3.2	9.1	15.1	20.6	23.7	22.6	17.3	10.2	2.6	-3.6
NH	-7.5	-5.8	-0.9	6	12.2	17.3	19.9	19.1	14.6	8.1	2.5	-3.9
NJ	-1.1	0.3	4.6	10.4	15.8	20.9	23.6	22.8	18.7	12.3	7.1	1.6
NM	1.7	3.8	7.3	11.6	16.6	21.3	23.2	22.2	18.6	12.7	6.3	1.6
NV	0.1	2.2	6	9.5	14.3	19.2	23.4	22.4	17.6	11.2	4.6	0
NY	-5.2	-3.8	0.6	7.4	13.4	18.5	20.9	20.1	16	9.7	4.2	-2
OH	-2.6	-1	3.9	10.3	15.7	20.8	22.9	22.1	18.1	11.7	5.8	-0.3
OK	2.9	5.3	9.9	15.1	20.1	24.8	27.5	27.2	22.5	16.1	9.6	3.7
OR	2.1	3.6	6.3	8.8	12.3	15.7	19.3	19.1	15.5	10.3	5.1	1.6
PA	-2.9	-1.6	2.9	9.2	14.7	19.6	21.9	21.1	17	10.8	5.3	-0.5
RI	-1.7	-0.3	3.3	8.5	13.7	18.8	21.8	21.4	17.5	11.7	6.7	1.3
SC	6.5	8.4	12.2	16.5	21	25.1	26.8	26.2	22.9	17.3	12.3	7.7
SD	-7.2	-5	0.5	7.3	13.5	18.8	22.5	21.6	15.9	8.5	0.3	-6.2
TN	2.6	4.7	9.2	14.2	18.8	23.2	25.2	24.8	20.9	14.8	9.3	4.1
TX	8.3	10.3	14.2	18.6	23.1	26.6	28.1	28.1	24.7	19.4	13.7	8.8
UT	-2.9	-0.5	4.5	8.6	13.7	18.8	22.9	21.8	16.7	9.9	2.9	-2.6
VA	1.7	3.3	7.3	12.7	17.4	22.2	24.3	23.5	19.8	13.7	8.5	3.3
VT	-8.7	-7	-1.8	5.6	12.1	17.2	19.7	18.6	14.2	7.6	1.8	-4.9
WA	1.6	3.2	6.2	9.2	12.8	16	19.2	19.1	15.4	9.9	4.6	0.8
WI	-9.1	-6.7	-0.7	6.8	13.1	18.4	20.9	19.9	15.2	8.5	1.1	-6.4
WV	-1.1	0.6	4.9	10.7	15.6	20.2	22.2	21.6	17.8	11.7	6.2	0.8
WY	-5.8	-4.3	0.7	5.4	10.6	15.7	19.9	19	13.3	6.7	-0.5	-5.9
