# Supplementary material for: Predictive modeling of battery degradation and greenhouse gas emissions from U.S. state-level electric vehicle operation
Source: Nat Commun. 2018 Jun 21;9:2429. doi: 10.1038/s41467-018-04826-0 (PMC6013442; doi:10.1038/s41467-018-04826-0)
Supplement: Supplementary file 13 — Supplementary Data 12 [file 41467_2018_4826_MOESM13_ESM.xlsx]

## Sheet: Supplementary Data 12
Supplementary Data 12. 30-year averaged monthly hourly average temperature in each state of the United States
State	AK												AL												AR												AZ												CA
Month	Jan	Feb	Mar	Apr	May	Jun	Jul	Aug	Sep	Oct	Nov	Dec	Jan	Feb	Mar	Apr	May	Jun	Jul	Aug	Sep	Oct	Nov	Dec	Jan	Feb	Mar	Apr	May	Jun	Jul	Aug	Sep	Oct	Nov	Dec	Jan	Feb	Mar	Apr	May	Jun	Jul	Aug	Sep	Oct	Nov	Dec	Jan
Unit	º C	º C	º C	º C	º C	º C	º C	º C	º C	º C	º C	º C	º C	º C	º C	º C	º C	º C	º C	º C	º C	º C	º C	º C	º C	º C	º C	º C	º C	º C	º C	º C	º C	º C	º C	º C	º C	º C	º C	º C	º C	º C	º C	º C	º C	º C	º C	º C	º C
Time Period
0:00-1:00	-8.75404	-8.17154	-5.97729	-1.04838	5.15345	9.86678	12.0127	10.8207	6.94005	0.248096	-6.04067	-7.5898	5.59364	7.51042	10.8795	14.4523	18.6434	22.1782	23.651	23.4395	20.638	15.0197	10.4537	6.88038	2.84229	5.11012	9.66756	13.9389	18.4418	22.5685	24.7563	24.2939	20.2074	14.1201	9.01852	4.0224	3.40143	5.39583	8.40457	12.1171	17.0815	21.6977	24.3571	23.2961	19.969	13.5242	7.28519	3.10797	7.61649
1:00-2:00	-8.82984	-8.28133	-6.2574	-1.41782	4.64494	9.27431	11.5216	10.4618	6.71807	0.105847	-6.0947	-7.60596	5.30914	7.15923	10.4207	13.9676	18.1971	21.7801	23.2961	23.0685	20.2657	14.6452	10.0907	6.59543	2.50627	4.7252	9.14068	13.4259	17.9767	22.0769	24.2384	23.81	19.7463	13.6747	8.66389	3.69713	2.86918	4.74306	7.64651	11.2301	16.052	20.6338	23.5824	22.6317	19.1926	12.8038	6.69815	2.61873	7.21408
2:00-3:00	-8.86611	-8.39415	-6.48963	-1.74942	4.20139	8.79201	11.1151	10.1479	6.50867	-0.0133289	-6.13373	-7.63314	5.00941	6.82788	10.0269	13.5532	17.8082	21.4417	22.987	22.7585	19.9384	14.3006	9.77454	6.33199	2.21774	4.29663	8.69086	12.9074	17.5179	21.6722	23.8271	23.3781	19.3296	13.2921	8.32037	3.43011	2.41398	4.20288	6.93593	10.3935	15.0977	19.613	22.8858	22.0376	18.5097	12.1402	6.15972	2.18862	6.89361
3:00-4:00	-9.01759	-8.55885	-6.71151	-2.04005	3.82717	8.39884	10.7636	9.86707	6.31697	-0.129144	-6.21871	-7.74701	4.71909	6.51984	9.62948	13.1824	17.4785	21.1713	22.7379	22.5045	19.6611	14.0081	9.50463	6.08602	1.91129	3.96329	8.21595	12.512	17.1658	21.3222	23.4211	23.0063	18.975	12.9489	8.00556	3.16667	1.97625	3.70188	6.31452	9.63935	14.2128	18.6634	22.185	21.4413	17.912	11.5466	5.71435	1.81496	6.64744
4:00-5:00	-8.91142	-8.58096	-6.91137	-2.31238	3.53528	8.17778	10.5265	9.61915	6.14371	-0.237567	-6.25082	-7.69133	4.49194	6.24454	9.33065	12.8505	17.1953	20.9241	22.526	22.2809	19.4181	13.7388	9.25231	5.86335	1.67204	3.67262	7.86649	12.1315	16.8118	21.038	23.0923	22.6774	18.662	12.6246	7.71481	2.93728	1.64561	3.25744	5.79346	8.97315	13.3925	17.7745	21.5623	20.9288	17.3667	11.0565	5.3213	1.4776	6.42636
5:00-6:00	-8.91456	-8.64916	-7.09801	-2.53009	3.5457	8.38692	10.5712	9.45209	5.98352	-0.34711	-6.29331	-7.70965	4.27061	5.98214	9.0457	12.5514	16.9633	20.7634	22.3625	22.0909	19.2116	13.5193	9.01435	5.66846	1.44444	3.40079	7.53943	11.8083	16.5403	20.7833	22.8091	22.3862	18.3787	12.3889	7.45741	2.76344	1.35484	2.94048	5.32661	8.39954	12.6783	17.0435	21.0376	20.4709	16.9065	10.6268	4.96481	1.20161	6.27175
6:00-7:00	-8.92769	-8.7242	-7.22461	-2.52807	4.18028	9.08449	11.0379	9.57563	5.88004	-0.464718	-6.32536	-7.7051	4.07975	5.75248	8.8172	12.7292	17.9216	21.8556	23.1187	22.4108	19.1907	13.349	8.83657	5.5112	1.21505	3.16567	7.27061	11.6009	16.7652	21.2491	22.9964	22.2679	18.1685	12.1738	7.26759	2.59319	1.08289	2.63492	4.95609	8.0287	12.6886	17.3301	20.9247	20.1591	16.5264	10.2988	4.67407	0.946237	6.07136
7:00-8:00	-8.97439	-8.80845	-7.29525	-2.00955	5.1651	9.95104	11.7597	10.1224	5.97656	-0.524306	-6.35496	-7.68517	3.9767	5.79663	9.67832	14.6398	19.8418	23.6269	24.7997	24.0968	20.8056	14.5712	9.18333	5.44265	1.05824	3.01091	7.33513	12.713	18.2312	22.7287	24.5179	23.6228	19.0398	12.4391	7.18056	2.49194	0.889337	2.37153	5.01613	9.56065	15.5874	20.5662	23.078	21.4839	17.2954	10.4073	4.48426	0.789875	6.05116
8:00-9:00	-8.9912	-8.85453	-7.0495	-0.963542	6.23174	10.8194	12.5633	11.0115	6.563	-0.466286	-6.38795	-7.69397	4.93728	7.20734	11.5856	16.6176	21.6891	25.3602	26.5475	25.9987	22.8213	16.7881	11.1287	6.59229	1.31541	3.69444	8.84409	14.4694	19.8297	24.3546	26.2437	25.4095	20.8741	14.2491	8.20185	2.77151	1.069	3.23313	7.39113	12.7981	18.7334	23.6861	25.5672	24.0179	20.3486	13.2639	6.02639	1.18593	6.60818
9:00-10:00	-9.10027	-8.79239	-6.1966	0.17581	7.18324	11.6199	13.3174	11.9212	7.47656	-0.0512993	-6.32771	-7.74892	6.52464	8.87748	13.3893	18.388	23.2961	26.8269	28.052	27.7043	24.7324	18.9427	13.1759	8.20341	2.73029	5.31151	10.5018	16.2009	21.4391	25.9157	27.9373	27.3719	22.9083	16.267	9.96111	4.23477	3.50941	5.93304	10.3082	15.4366	21.2119	26.2356	27.6935	26.1855	23.0417	16.4646	9.20185	3.70161	8.48566
10:00-11:00	-8.85262	-8.1768	-5.01724	1.22546	8.0522	12.3738	14.0901	12.7928	8.45055	0.769713	-6.02936	-7.60069	8.05511	10.441	14.9897	19.8287	24.5793	28.0139	29.2773	29.0909	26.3019	20.7366	14.9704	9.72939	4.25179	6.89583	12.1263	17.7806	22.8154	27.2546	29.4462	29.0842	24.8361	18.3065	11.6935	5.68459	6.25582	8.54712	12.7437	17.5606	23.2151	28.2292	29.4906	28.0636	25.2278	18.9803	11.8597	6.38844	10.291
11:00-12:00	-8.59159	-7.35255	-3.92837	2.13032	8.8106	13.0613	14.7708	13.5717	9.28767	1.63374	-5.47761	-7.42301	9.40726	11.7971	16.3333	21.0037	25.5551	28.8722	30.1747	30.0905	27.4106	22.0394	16.3815	11.022	5.73208	8.45139	13.5789	19.1204	23.9319	28.3241	30.6048	30.4453	26.3352	19.9704	13.2991	7.08961	8.44758	10.5789	14.5641	19.1843	24.7437	29.7745	30.9628	29.5847	26.9407	20.8589	13.9255	8.47177	11.8387
12:00-13:00	-8.14124	-6.49987	-3.00769	2.8794	9.42473	13.6514	15.3613	14.2269	9.97863	2.36626	-4.88068	-7.10081	10.444	12.8552	17.3737	21.875	26.2599	29.4778	30.7648	30.7881	28.2171	22.9247	17.3685	12.0081	6.92294	9.72718	14.802	20.1278	24.8145	29.1463	31.4866	31.4104	27.3778	21.2088	14.5213	8.24194	10.1537	12.1969	16.0224	20.4829	25.9337	31.0157	32.0497	30.7536	28.2444	22.3526	15.5407	10.0936	12.9459
13:00-14:00	-7.735	-5.81898	-2.29781	3.45648	9.8918	14.1153	15.8356	14.7454	10.5028	2.91129	-4.39698	-6.81849	11.2679	13.6974	18.1564	22.5509	26.7451	29.8204	31.1057	31.177	28.6773	23.5291	18.0509	12.7142	7.94624	10.7768	15.7805	20.9546	25.4839	29.7278	32.0672	32.1013	28.1463	22.0376	15.4694	9.17473	11.3844	13.373	17.0641	21.4356	26.832	31.9153	32.7872	31.4745	29.1162	23.3647	16.6667	11.2832	13.6452
14:00-15:00	-7.46577	-5.31543	-1.78744	3.84641	10.1831	14.4477	16.1761	15.1049	10.8516	3.24496	-4.13561	-6.67182	11.7746	14.2059	18.6286	22.9204	26.9547	29.931	31.1492	31.25	28.8903	23.8051	18.3755	13.1151	8.6371	11.4603	16.4615	21.512	25.9247	30.0759	32.4167	32.4749	28.5722	22.5565	15.9648	9.71685	12.198	14.1404	17.7464	22.0764	27.4597	32.5273	33.1944	31.8315	29.6255	23.9888	17.3644	12.0323	14.0161
15:00-16:00	-7.54832	-5.11611	-1.50128	4.05914	10.3476	14.626	16.3726	15.2984	11.0137	3.3349	-4.19257	-6.80172	11.8983	14.3824	18.7706	23.0028	26.9131	29.7843	30.8978	31.0099	28.7606	23.7168	18.2838	13.103	9.0233	11.8333	16.828	21.7815	26.0878	30.2213	32.5358	32.552	28.7417	22.7294	16.112	9.96774	12.608	14.5412	18.0721	22.4005	27.7316	32.8176	33.3011	31.8634	29.8162	24.2576	17.6356	12.3177	14.0616
16:00-17:00	-7.6751	-5.1564	-1.45597	4.08912	10.3412	14.6383	16.4177	15.3195	10.981	3.16633	-4.56142	-6.97617	11.5314	14.1438	18.5354	22.712	26.5605	29.3704	30.3777	30.4203	28.2602	23.1151	17.5699	12.4821	8.90771	11.8413	16.8459	21.7093	25.9964	30.0944	32.3629	32.3495	28.4574	22.4131	15.7204	9.66219	12.5748	14.5635	18.0453	22.3417	27.651	32.812	33.2052	31.7061	29.6769	24.0551	17.3421	12.0524	13.6442
17:00-18:00	-8.00241	-5.59946	-1.7327	3.83704	10.0825	14.4046	16.1871	15.0722	10.6653	2.64852	-5.04489	-7.18948	10.2778	13.2351	17.7545	21.9843	25.8481	28.6782	29.6111	29.547	27.1648	21.4642	15.5792	10.8866	8.04211	11.2688	16.3665	21.2509	25.5412	29.5861	31.8548	31.7133	27.7685	21.3342	14.3685	8.47401	11.7585	14.0744	17.6747	21.9634	27.2979	32.4824	32.823	31.2536	29.1745	23.2832	16.1995	10.8589	12.4166
18:00-19:00	-8.25187	-6.24822	-2.25518	3.50787	9.80858	14.1664	15.9537	14.7562	10.1864	1.93403	-5.40541	-7.33004	8.80511	11.5203	16.0412	20.4894	24.6174	27.6556	28.5367	28.2384	25.1338	19.1322	13.8796	9.65188	6.49194	9.7877	15.1443	20.263	24.6407	28.8065	30.9803	30.6228	26.1111	19.1505	12.7028	7.1586	9.69579	12.6969	16.6304	21.0468	26.4906	31.7778	32.0833	30.3517	27.9551	21.2791	13.6981	8.59274	11.06
19:00-20:00	-8.43613	-6.83156	-3.11612	2.9037	9.37343	13.7911	15.5591	14.2344	9.39921	1.30119	-5.62635	-7.40691	7.91219	10.3204	14.435	18.5097	22.7258	26.0148	26.9821	26.5282	23.5106	17.8436	12.8815	8.88978	5.51165	8.47718	13.5645	18.5324	23.0573	27.3361	29.474	28.707	24.0139	17.4919	11.6139	6.28495	7.78808	10.5868	14.6532	19.2986	25.0202	30.4727	30.7921	28.871	25.8417	18.9785	11.8208	6.98566	10.1901
20:00-21:00	-8.55411	-7.24401	-4.01223	2.01308	8.7379	13.2609	15.0168	13.4635	8.55256	0.880264	-5.7861	-7.4657	7.25582	9.56845	13.4203	17.2875	21.4279	24.6551	25.815	25.5045	22.6042	16.9825	12.15	8.31586	4.78136	7.59127	12.5323	17.1741	21.5161	25.6565	27.7984	27.1667	22.7889	16.491	10.8296	5.63082	6.4767	9.07688	12.8347	17.3213	22.9037	28.2699	28.9879	27.1317	24.0384	17.328	10.4278	5.8172	9.53666
21:00-22:00	-8.78573	-7.58959	-4.63382	1.05428	7.90681	12.5602	14.2998	12.5903	7.94096	0.634633	-5.92335	-7.59728	6.74821	8.96677	12.6604	16.388	20.5282	23.8301	25.1084	24.8383	21.9222	16.2894	11.6069	7.84005	4.16667	6.84921	11.6568	16.212	20.5609	24.6306	26.7832	26.2294	21.9139	15.7043	10.2157	5.11559	5.49642	7.94246	11.4964	15.7537	21.103	26.1718	27.4668	25.8584	22.7046	16.0426	9.3412	4.95161	8.99707
22:00-23:00	-8.68956	-7.72044	-5.06907	0.251157	6.92843	11.6714	13.4584	11.8237	7.48358	0.411514	-6.00398	-7.53766	6.34946	8.46032	12.0323	15.6875	19.836	23.2042	24.5529	24.2948	21.362	15.75	11.1296	7.44444	3.70341	6.23313	10.9265	15.3991	19.8235	23.8694	26.0179	25.4642	21.1852	15.0197	9.74815	4.67921	4.72849	7.00347	10.3598	14.4343	19.6201	24.4995	26.2567	24.8275	21.5745	15.0072	8.48565	4.23208	8.49593
23:00-0:00	-8.72777	-7.95787	-5.55695	-0.407986	5.97939	10.7005	12.6088	11.1636	7.05201	0.172155	-6.10888	-7.61602	5.95968	8.01984	11.4875	15.0912	19.2688	22.681	24.0927	23.8181	20.8894	15.254	10.7028	7.11559	3.26523	5.74306	10.3638	14.6926	19.1998	23.2463	25.3701	24.8181	20.5435	14.4704	9.2713	4.28584	4.06317	6.23462	9.3871	13.2852	18.3817	23.1162	25.254	23.978	20.6329	14.1129	7.77454	3.59857	8.058
Source: NOAA, 1981-2010 U.S. Climate Normals
https://www.ncdc.noaa.gov/data-access/land-based-station-data/land-based-datasets/climate-normals/1981-2010-normals-data
[truncated: 551 more columns]
