# Supplementary material for: Predictive modeling of battery degradation and greenhouse gas emissions from U.S. state-level electric vehicle operation
Source: Nat Commun. 2018 Jun 21;9:2429. doi: 10.1038/s41467-018-04826-0 (PMC6013442; doi:10.1038/s41467-018-04826-0)
Supplement: Supplementary file 14 — Supplementary Data 13 [file 41467_2018_4826_MOESM14_ESM.xlsx]

## Sheet: Supplementary Data 13
Supplementary Data 13. 30-year averaged monthly hourly highest temperature in each state of the US
State	AK												AL												AR												AZ												CA
Month	Jan	Feb	Mar	Apr	May	Jun	Jul	Aug	Sep	Oct	Nov	Dec	Jan	Feb	Mar	Apr	May	Jun	Jul	Aug	Sep	Oct	Nov	Dec	Jan	Feb	Mar	Apr	May	Jun	Jul	Aug	Sep	Oct	Nov	Dec	Jan	Feb	Mar	Apr	May	Jun	Jul	Aug	Sep	Oct	Nov	Dec	Jan
Unit	º C	º C	º C	º C	º C	º C	º C	º C	º C	º C	º C	º C	º C	º C	º C	º C	º C	º C	º C	º C	º C	º C	º C	º C	º C	º C	º C	º C	º C	º C	º C	º C	º C	º C	º C	º C	º C	º C	º C	º C	º C	º C	º C	º C	º C	º C	º C	º C	º C
Time Period
0:00-1:00	1.67294	-0.0232975	2.47849	3.77957	7.6595	9.83871	12.8208	13.0896	9.64875	7.21685	3.09767	2.16129	8.20072	7.25986	12.7814	14.9427	19.9713	21.767	24.181	24.1308	20.7276	16.9642	11.7473	9.49821	5.78674	5.62993	11.9749	14.6873	20.0314	22.3423	25.543	25.2841	20.3486	16.1801	10.3154	6.70072	11.3459	10.4427	16.681	19.7186	26.1774	29.2312	32.9229	32.1935	27.647	22.4606	14.1649	10.8351	7.04659
1:00-2:00	1.62186	-0.0681004	2.34946	3.5914	7.37455	9.60036	12.5627	12.948	9.5914	7.25269	3.13441	2.15771	7.94086	6.89606	12.3674	14.5789	19.5878	21.5341	23.9659	23.8996	20.4659	16.6165	11.3817	9.12007	5.37634	5.06989	11.4283	14.1111	19.4427	21.8656	24.9803	24.7778	19.9229	15.6613	9.94624	6.27599	10.7007	9.76703	15.8423	18.7724	25.276	28.3907	32.3154	31.5842	27.0287	21.7957	13.7903	10.276	6.78136
2:00-3:00	1.60215	-0.103943	2.30645	3.48208	7.24014	9.39068	12.3728	12.8011	9.46774	7.2043	3.11828	2.13441	7.66667	6.64516	12.0305	14.2993	19.3208	21.2921	23.7312	23.638	20.1864	16.2814	11.1093	8.87276	5.12007	4.6828	10.9534	13.6953	19.0538	21.4516	24.5699	24.3333	19.5018	15.2742	9.56452	6.0681	10.1237	9.17025	15.0018	17.8387	24.2832	27.4086	31.6004	30.9516	26.3136	21.0681	13.1541	9.72401	6.43369
3:00-4:00	1.5914	-0.129032	2.23835	3.41756	7.12366	9.2491	12.2796	12.6774	9.39427	7.13799	3.03405	2.13262	7.42652	6.40681	11.7652	13.9928	19.0251	21.052	23.5197	23.4373	19.9695	16.0358	10.8566	8.63441	4.75448	4.37455	10.4731	13.2545	18.647	21.0753	24.2222	23.9462	19.0394	14.8441	9.26882	5.72401	9.61649	8.6362	14.2832	17.0287	23.3136	26.4176	30.8978	30.3226	25.6559	20.4104	12.5789	9.25806	6.21326
4:00-5:00	1.56989	-0.209677	2.18996	3.33333	7.03943	9.24731	12.2455	12.5932	9.34588	7.1362	3.02151	2.11111	7.17921	6.21147	11.5233	13.7276	18.8154	20.8799	23.3584	23.2581	19.7634	15.8011	10.638	8.40323	4.52688	4.09677	10.0556	12.8566	18.2849	20.8154	23.8853	23.6183	18.6953	14.4767	8.94265	5.55735	9.19534	8.12007	13.6595	16.2599	22.4122	25.5	30.2294	29.7993	25.0986	19.828	12.1004	8.82079	6.0233
5:00-6:00	1.61111	-0.256272	2.14158	3.31183	7.319	9.7491	12.4892	12.5609	9.29749	7.04122	2.94086	2.10932	6.93728	5.99642	11.2921	13.5323	18.6039	20.7097	23.2115	23.1308	19.5824	15.6183	10.4247	8.23477	4.17384	3.72401	9.70609	12.4821	17.9839	20.4946	23.5717	23.2384	18.3495	14.1559	8.65771	5.22043	8.82796	7.76882	13.1272	15.6416	21.647	24.7599	29.7097	29.3172	24.6362	19.3943	11.7581	8.48566	5.83154
6:00-7:00	1.49821	-0.318996	2.15412	3.72043	8.25269	10.3477	13.1272	13.1057	9.30108	7.03763	2.98208	2.04301	6.77419	5.79211	11.0806	13.6792	19.4606	21.5896	23.8065	23.3584	19.5323	15.4659	10.2545	8.09319	4.02509	3.53584	9.31183	12.1452	17.862	20.4498	23.2993	22.724	17.7778	13.6398	8.44982	5.02151	8.55735	7.51434	12.7527	15.1344	21.1864	24.405	29.3297	28.9409	24.2115	19.0323	11.4875	8.23477	5.67563
7:00-8:00	1.55735	-0.333333	2.38351	4.49642	8.9086	10.9211	13.7168	13.7939	9.86918	7.17204	2.92652	2.07527	6.62545	5.85663	11.9014	15.3943	21.4104	23.4014	25.5358	24.9427	20.8746	16.5824	10.6075	7.9767	3.7724	3.28853	9.17742	13.0287	19.1918	21.8226	24.7814	23.9068	18.4444	13.7832	8.15412	4.82437	8.37814	7.27599	12.5824	15.5914	22.3262	25.5824	30.0591	29.3172	24.3602	18.9355	11.2832	8.0681	5.56631
8:00-9:00	1.50896	-0.114695	3.13978	5.26703	9.62007	11.5108	14.2903	14.4086	10.5753	7.68817	3.08065	2.16487	7.65054	7.16487	13.8118	17.319	23.3548	25.0771	27.3315	26.8584	22.828	18.7455	12.5179	9.22939	3.93548	3.7724	10.6308	14.6219	20.7742	23.448	26.5573	25.8763	20.3925	15.5896	9.08065	5.06093	8.45699	7.67025	13.8889	17.4444	24.3011	27.4857	31.4713	30.6129	25.8656	20.4427	12.1219	8.29749	6.05197
9:00-10:00	1.73477	0.399642	3.819	5.89785	10.2079	12.0645	14.8548	15.0179	11.1505	8.19713	3.48566	2.28136	9.3871	8.76344	15.6971	19.0824	24.8996	26.3728	28.724	28.4498	24.5771	20.8638	14.5573	10.9229	5.31541	5.08244	12.1846	16.2258	22.3118	24.9785	28.233	27.8297	22.4875	17.7366	10.7366	6.51971	10.129	9.34229	16.0573	19.6774	26.4427	29.5538	33.1434	32.2563	27.819	22.7527	14.2849	10.0143	7.62545
10:00-11:00	2.15771	0.869176	4.37634	6.45699	10.6487	12.4964	15.319	15.5036	11.6523	8.70968	3.94803	2.64875	11.0824	10.2885	17.3333	20.4122	26.0699	27.3333	29.7294	29.638	25.9606	22.5394	16.2724	12.5627	6.89785	6.44803	13.7366	17.6971	23.6219	26.2276	29.5986	29.5054	24.3011	19.6201	12.4355	8.01971	12.3172	11.2706	18.1559	21.6093	28.405	31.4176	34.7043	33.81	29.6362	24.9194	16.4839	12.1201	9.03405
11:00-12:00	2.62903	1.29032	4.87455	6.91756	11.2258	12.9319	15.776	15.9229	12.1183	9.09319	4.32079	3.03405	12.5036	11.5466	18.5932	21.448	26.9409	27.9982	30.4104	30.3871	26.8495	23.6738	17.5233	13.871	8.31362	7.75986	15.2097	18.9086	24.6577	27.224	30.7509	30.8423	25.5591	21.0305	13.7581	9.3638	14.328	12.9946	19.9534	23.2939	30.0824	33.0842	36.1738	35.2652	31.2294	26.7599	18.3602	14.1075	10.4032
12:00-13:00	2.89427	1.57885	5.25627	7.28495	11.6452	13.3728	16.1577	16.3333	12.3996	9.32796	4.52151	3.26882	13.5448	12.4498	19.5753	22.1971	27.5358	28.4391	30.7885	30.8495	27.4892	24.4659	18.3835	14.8369	9.41398	8.82258	16.31	19.8853	25.5161	27.9229	31.5824	31.7814	26.5932	22.1918	14.8674	10.4194	15.9659	14.4552	21.5018	24.7276	31.4516	34.4857	37.4552	36.5341	32.6022	28.2294	19.8674	15.6685	11.5681
13:00-14:00	2.96595	1.80645	5.45161	7.5448	11.9695	13.6398	16.4301	16.5448	12.6183	9.50179	4.63082	3.33333	14.3333	13.1147	20.2186	22.6505	27.9211	28.5323	30.9749	30.9821	27.7688	24.9964	18.9211	15.5036	10.4409	9.68817	17.2186	20.6147	26.1685	28.4498	32.1756	32.4427	27.276	22.9014	15.6649	11.3082	17.2186	15.5305	22.6577	25.8405	32.5806	35.6326	38.5573	37.6649	33.6667	29.362	20.9875	16.8728	12.4498
14:00-15:00	3.00538	1.86201	5.55197	7.70251	12.147	13.828	16.6577	16.7778	12.7294	9.47133	4.57706	3.27778	14.7276	13.4785	20.5358	22.8333	27.9928	28.5341	30.7419	30.8172	27.81	25.1577	19.1344	15.828	11.0018	10.2222	17.9211	21.2401	26.5824	28.8369	32.509	32.8817	27.7097	23.4409	16.233	11.8297	18.1756	16.3763	23.5502	26.6308	33.457	36.4892	39.4731	38.5251	34.4857	30.2258	21.8297	17.7742	13.0824
15:00-16:00	2.77061	1.79391	5.5	7.69355	12.0878	13.828	16.6183	16.7348	12.6039	9.29032	4.18459	3.00538	14.7419	13.5161	20.4642	22.7455	27.6882	28.2115	30.233	30.4247	27.5932	25.0161	18.9695	15.7384	11.2903	10.5699	18.2204	21.4821	26.819	28.9803	32.7258	33.0072	27.7957	23.552	16.371	12.1541	18.8387	16.8781	24.0771	27.1219	33.948	37.0609	40.0681	39.1039	34.9462	30.6971	22.3226	18.3333	13.2832
16:00-17:00	2.50179	1.45161	5.26344	7.52867	11.9122	13.7384	16.5538	16.6864	12.3943	8.77778	3.79928	2.68817	14.2706	13.1541	20.0054	22.2437	27.1649	27.6523	29.6237	29.6828	27.0466	24.3548	18.2366	15.0896	11.3387	10.7778	18.3907	21.5	26.7168	28.7921	32.6147	32.7348	27.5699	23.3029	16.0878	11.8943	19.0412	17.086	24.2814	27.2527	34.1613	37.3262	40.3369	39.3244	35.052	30.6935	22.3262	18.4194	12.9875
17:00-18:00	2.23835	1.06093	4.75627	7.19534	11.6165	13.4122	16.2581	16.2796	11.853	8.20251	3.5233	2.51434	12.957	12.2043	18.9928	21.319	26.31	26.9785	28.8584	28.8226	25.9588	22.7796	16.31	13.4409	10.6541	10.2885	18.0215	21.1344	26.3728	28.3369	32.0932	32.181	26.871	22.2437	14.7903	10.7832	18.681	16.9104	24.1057	27.1237	34.0323	37.2509	40.2921	39.2348	34.7061	30.2366	21.7419	17.8154	11.7939
18:00-19:00	2.05556	0.689964	4.08065	6.5914	11.1792	12.991	15.8548	15.7204	11.1344	7.83513	3.41219	2.4086	11.3548	10.5932	17.2079	19.7993	24.9731	26.0054	27.9014	27.672	24.2527	20.6559	14.6398	12.009	9.03943	9.12007	17.009	20.2222	25.491	27.509	31.0699	31.0179	25.2581	20.0018	13.0681	9.20968	17.3387	16.1523	23.457	26.5448	33.5018	36.8118	39.828	38.6774	33.9516	29.0412	20.2115	16.2384	10.1093
19:00-20:00	1.99283	0.467742	3.49642	5.64337	10.4176	12.4014	15.2796	14.9516	10.586	7.62724	3.26344	2.33871	10.3602	9.48566	15.6505	18.0699	23.2545	24.6004	26.6559	26.414	23.0287	19.4946	13.7581	11.2724	8.08961	7.90323	15.1039	18.3136	23.7294	25.9677	29.5125	28.9086	23.224	18.5591	12.1971	8.52509	15.905	14.9391	22.2276	25.4427	32.491	35.9194	38.8351	37.5054	32.6935	27.5323	18.7545	14.9211	9.1147
20:00-21:00	1.91039	0.329749	3.17384	4.9086	9.39964	11.638	14.4444	14.1667	10.2509	7.49821	3.19355	2.28495	9.70072	8.81541	14.7437	17.052	22.2097	23.6219	25.7706	25.6774	22.3226	18.767	13.0932	10.7115	7.52867	7.21685	14.1953	16.9875	22.2384	24.1989	27.6057	27.4158	22.2401	17.8387	11.6219	7.99283	14.6398	13.7581	20.8961	24.1756	31.1452	34.5197	37.5036	36.1971	31.4516	26.1505	17.5591	13.8172	8.57706
21:00-22:00	1.86559	0.227599	2.93011	4.49283	8.66846	10.871	13.767	13.7599	10.0215	7.34767	3.15771	2.27599	9.23835	8.33154	14.1237	16.3835	21.4821	23.0233	25.2599	25.1774	21.7849	18.147	12.6434	10.2545	7.03763	6.71326	13.5305	16.2832	21.4516	23.3495	26.7688	26.5914	21.5161	17.276	11.2294	7.53584	13.6918	12.8315	19.6649	22.9032	29.7258	32.9462	36.2151	34.9158	30.2903	25.0448	16.5968	12.9642	8.21326
22:00-23:00	1.71685	0.0716846	2.76165	4.21685	8.24194	10.3692	13.3369	13.4211	9.82079	7.27599	3.16667	2.23656	8.82079	7.8853	13.6057	15.8441	20.9301	22.5735	24.8674	24.7832	21.3584	17.647	12.2634	9.87634	6.51434	6.28315	13.0018	15.9104	21.2025	23.3351	26.6272	26.4068	21.2688	16.9534	10.8315	7.24194	12.9032	12.0143	18.7115	21.8262	28.4946	31.5645	34.9964	33.8495	29.3495	24.1344	15.7832	12.2294	7.91756
23:00-0:00	1.72401	0.0215054	2.60753	3.96774	7.94444	10.0771	13.0789	13.2312	9.70609	7.181	3.06093	2.16487	8.46595	7.56452	13.1577	15.4391	20.4857	22.1846	24.5538	24.4409	20.9803	17.1434	11.8656	9.57527	6.21147	5.9767	12.5287	15.2634	20.6201	22.819	26.0681	25.8208	20.7366	16.4498	10.5412	6.95161	12.1559	11.2742	17.7885	20.8835	27.4892	30.5771	34.0735	33.0502	28.5161	23.2079	15.0448	11.5448	7.51075
Source: NOAA, 1981-2010 U.S. Climate Normals
https://www.ncdc.noaa.gov/data-access/land-based-station-data/land-based-datasets/climate-normals/1981-2010-normals-data
[truncated: 551 more columns]
