# Supplementary material for: Predictive modeling of battery degradation and greenhouse gas emissions from U.S. state-level electric vehicle operation
Source: Nat Commun. 2018 Jun 21;9:2429. doi: 10.1038/s41467-018-04826-0 (PMC6013442; doi:10.1038/s41467-018-04826-0)
Supplement: Supplementary file 15 — Supplementary Data 14 [file 41467_2018_4826_MOESM15_ESM.xlsx]

## Sheet: Supplementary Data 14
Supplementary Data 14. 30-year averaged monthly hourly lowest temperature in each state of the United States
State	AK												AL												AR												AZ												CA
Month	Jan	Feb	Mar	Apr	May	Jun	Jul	Aug	Sep	Oct	Nov	Dec	Jan	Feb	Mar	Apr	May	Jun	Jul	Aug	Sep	Oct	Nov	Dec	Jan	Feb	Mar	Apr	May	Jun	Jul	Aug	Sep	Oct	Nov	Dec	Jan	Feb	Mar	Apr	May	Jun	Jul	Aug	Sep	Oct	Nov	Dec	Jan
Unit	º C	º C	º C	º C	º C	º C	º C	º C	º C	º C	º C	º C	º C	º C	º C	º C	º C	º C	º C	º C	º C	º C	º C	º C	º C	º C	º C	º C	º C	º C	º C	º C	º C	º C	º C	º C	º C	º C	º C	º C	º C	º C	º C	º C	º C	º C	º C	º C	º C
Time Period
0:00-1:00	-20.9247	-22.1349	-24.905	-17.9019	-6.7724	0.77963	3.33692	2.62903	-0.684259	-8.23297	-17.5824	-21.9122	3.30287	5.31548	9.13441	13.2352	17.6398	21.4389	22.9516	22.5376	19.2556	13.3978	8.70926	4.75269	0.715054	2.65278	7.09677	11.6852	15.9534	19.9333	22.1685	21.3817	17.2648	11.7384	7.06667	1.98925	-3.8638	-2.76984	-0.539426	2.54259	6.7957	10.9556	14.4194	13.4785	9.50556	3.69713	-1.12037	-4.26523	0.375448
1:00-2:00	-11.8369	-10.1349	-11.0717	-17.8815	-6.91398	0.496296	3.13082	2.70609	-0.344444	-8.10753	-17.0444	-21.81	3.02509	4.97024	8.65771	12.7352	17.1183	20.963	22.5627	22.1093	18.8444	13.0161	8.38148	4.50896	0.546595	2.30952	6.6129	11.1352	15.5161	19.5333	21.7258	21.0251	16.9722	11.3029	6.80741	1.55556	-4.27061	-3.23016	-0.989247	1.86296	5.96416	10.0037	13.7222	12.8978	8.82222	3.17025	-1.50926	-4.57348	0.216846
2:00-3:00	-24.7168	-25.4306	-25.276	-18.1222	-7.16487	0.307407	2.94803	2.62903	-0.381481	-8.1595	-17.0926	-21.8423	2.7491	4.64286	8.29032	12.287	16.6846	20.5352	22.1792	21.7276	18.4796	12.6667	8.03889	4.2509	0.333333	2.05159	6.26344	10.6259	15.1685	19.2	21.3065	20.6398	16.5722	10.9642	6.47407	1.47849	-4.60215	-3.63492	-1.47312	1.27222	5.12007	9.10185	13.1254	12.3835	8.32778	2.7509	-1.80926	-4.93369	0.0913978
3:00-4:00	-25.0215	-25.7599	-25.491	-18.4074	-7.37097	0.224074	2.87814	2.56631	-0.422222	-8.17204	-17.0944	-21.9068	2.50358	4.32341	7.86738	11.9111	16.3692	20.2333	21.9211	21.4606	18.1667	12.3405	7.77222	4.02688	0.0286738	1.75595	5.85484	10.2093	14.7509	18.887	21.0179	20.3297	16.263	10.6846	6.18148	1.13799	-5	-4.03373	-1.83333	0.798148	4.44803	8.36852	12.5125	11.9122	7.90556	2.31004	-2.08333	-5.20968	-0.0663082
4:00-5:00	-24.7885	-25.4603	-25.3835	-18.5407	-7.5	0.238889	2.92652	2.5466	-0.451852	-8.22043	-17.1352	-21.8387	2.30466	4.07143	7.56989	11.563	16.0538	19.9648	21.6649	21.2097	17.8796	12.0681	7.53704	3.82437	-0.272401	1.45437	5.51254	9.91296	14.4588	18.6537	20.7455	20.0538	15.9852	10.4427	5.84259	0.9319	-5.25986	-4.33929	-2.19713	0.316667	3.83513	7.68333	12.0072	11.5108	7.57963	1.89785	-2.35556	-5.44624	-0.19534
5:00-6:00	-24.8065	-25.506	-25.4301	-18.7259	-7.48387	0.414815	3.11828	2.53584	-0.494444	-8.24552	-17.0852	-21.8405	2.0914	3.83333	7.26344	11.213	15.7832	19.7852	21.5	20.9821	17.65	11.7921	7.28148	3.62724	-0.376344	1.2123	5.25627	9.63148	14.2652	18.3074	20.5125	19.7616	15.7556	10.1864	5.69444	0.788531	-5.41398	-4.54762	-2.58961	-0.135185	3.21505	7.06944	11.509	11.1523	7.2037	1.53047	-2.69444	-5.67204	-0.267025
6:00-7:00	-24.8477	-25.5536	-25.491	-18.787	-7.37276	0.666667	3.43728	2.66129	-0.555556	-8.28674	-17.0944	-21.8907	1.91756	3.63889	7.01434	11.363	16.6953	20.8722	22.3262	21.362	17.6444	11.6254	7.09444	3.46057	-0.498208	1.06944	5.02509	9.41111	14.4032	18.7537	20.6971	19.7384	15.5667	10.0448	5.55	0.65233	-5.6362	-4.7996	-2.93728	-0.37963	3.42115	7.73148	11.5376	10.8871	6.93148	1.32437	-2.90741	-5.83513	-0.326165
7:00-8:00	-24.7366	-25.5595	-25.5484	-18.6426	-7.11649	0.97037	3.8172	2.92115	-0.577778	-8.32437	-17.087	-21.8566	1.85663	3.66071	7.74552	13.0611	18.4337	22.5	23.8925	23.052	19.2815	12.733	7.34074	3.39606	-0.654122	0.936508	5.05197	10.45	15.7849	20.1685	22.233	20.9534	16.2426	10.1272	5.48889	0.577061	-5.74014	-5.04167	-2.80466	1.69074	8.19892	13.6628	15.5645	13.1523	8.0963	1.46237	-3.01667	-5.91756	-0.442652
8:00-9:00	-24.7975	-25.5238	-25.5054	-18.2426	-6.80645	1.34074	4.27061	3.27957	-0.418519	-8.32796	-17.0852	-21.8835	2.5681	4.76389	9.48925	14.9519	20.2079	24.2537	25.595	24.9552	21.2481	14.8692	9	4.26703	-0.569893	1.35913	6.44086	12.3796	17.7742	22.3037	24.4857	23.3082	18.3426	11.9516	6.39444	0.693548	-5.67025	-4.10913	0.250896	6.12778	12.2401	17.5981	19.2832	17.4032	13.2148	5.79749	-1.28148	-5.62545	-0.28853
9:00-10:00	-25.0735	-25.8115	-25.3978	-17.6852	-6.38889	1.77222	4.74552	3.62903	-0.198148	-8.33871	-17.1444	-21.9552	3.94803	6.26389	11.1631	16.6204	21.7993	25.7093	27.0986	26.7419	23.2722	17.043	10.9148	5.69176	0.910394	3.1627	8.47491	14.4722	19.6147	24.0907	26.4355	25.7545	20.9204	14.629	8.33148	2.12366	-2.67563	-0.583333	3.79749	8.59259	14.328	19.8463	21.5896	20.0269	16.5759	10.3835	2.98519	-2.35125	1.14516
10:00-11:00	-24.7599	-25.5476	-24.7688	-16.9815	-5.95878	2.16111	5.24731	4.02867	0.0814815	-8.29391	-17.1852	-21.862	5.26344	7.65675	12.6595	18.0444	23.0842	26.9648	28.3656	28.2419	24.9167	18.8566	12.6204	7.03226	2.64516	5.20833	10.3333	16.0222	20.8602	25.2333	27.7222	27.4946	22.95	16.7796	10.3463	3.98925	0.804659	2.26984	5.87993	10.1593	15.7903	21.2926	23.1667	21.8136	18.4444	12.6703	5.57222	0.926523	2.81004
11:00-12:00	-24.8082	-25.4444	-24.1792	-16.2815	-5.49104	2.47407	5.6362	4.43907	0.37963	-8.08961	-17.1593	-21.8441	6.45161	8.90675	13.9194	19.2019	24.0591	27.9019	29.3728	29.3513	26.1	20.2204	13.963	8.17742	4.25627	6.90675	11.8011	17.1259	21.81	26.1167	28.7366	28.6685	24.1685	18.1452	11.763	5.44444	2.78315	3.92857	7.22043	11.3037	16.8871	22.3537	24.3746	23.0287	19.7537	14.0358	7.19444	2.79032	3.99283
12:00-13:00	-24.8118	-25.2679	-23.5914	-15.6204	-5.09857	2.7963	6.00717	4.75448	0.631481	-7.88172	-17.1167	-21.8297	7.40502	9.90675	14.9229	20.1093	24.776	28.5796	30.0824	30.1416	27.0056	21.1398	14.9	9.08065	5.43011	8.03968	12.7957	18.0259	22.5323	26.8889	29.6004	29.5842	25.1389	19.2258	12.8296	6.58961	4.11649	5.06548	8.14337	12.1648	17.6523	23.1593	24.8746	23.5681	20.5222	14.9946	8.27222	3.99821	4.98566
13:00-14:00	-24.7527	-25.0635	-23.0806	-15.0315	-4.73835	3.03148	6.24373	4.98029	0.864815	-7.73118	-17.1241	-21.8262	8.12903	10.7341	15.6953	20.8241	25.3244	29.0481	30.5287	30.6362	27.55	21.7491	15.5389	9.73477	6.28853	8.88294	13.586	18.8	23.129	27.4259	30.1846	30.2688	25.7926	19.776	13.4352	7.3172	4.89427	5.7996	8.76523	12.8056	18.2348	23.637	24.862	23.4785	20.8889	15.5681	8.99074	4.75627	5.59319
14:00-15:00	-24.8011	-24.8889	-22.6595	-14.6352	-4.46416	3.15741	6.32437	5.07527	1.00926	-7.67742	-17.137	-21.9014	8.62186	11.244	16.19	21.1926	25.6219	29.2537	30.7007	30.8082	27.8704	22.0789	15.8981	10.1398	6.77778	9.50794	14.2366	19.2333	23.5197	27.7667	30.5215	30.6165	26.2	20.1559	13.7259	7.70072	5.2957	6.20635	9.13978	13.1889	18.6272	24	24.6219	23.1308	20.9815	15.8065	9.25556	5.1129	5.78853
15:00-16:00	-25.0878	-25.0258	-22.4785	-14.3519	-4.27778	3.19259	6.32796	5.11649	1.05556	-7.67563	-17.1611	-21.9785	8.78495	11.4841	16.3871	21.3722	25.6935	29.2556	30.5842	30.7151	27.8148	22.0341	15.8648	10.1559	6.97312	9.70635	14.5251	19.4741	23.7186	27.7944	30.6631	30.7419	26.3796	20.2688	13.8685	7.83871	5.30466	6.36706	9.37276	13.3889	18.7491	24.1759	24.5072	22.8692	21.0111	15.8566	9.18148	4.99642	5.70968
16:00-17:00	-24.7599	-24.8849	-22.3746	-14.1833	-4.18817	3.19074	6.22043	5.05018	1.02593	-7.78495	-17.1815	-21.8961	8.47491	11.3056	16.2616	21.1926	25.4409	28.9259	30.1685	30.2975	27.3926	21.4767	15.2241	9.58961	6.85305	9.61905	14.414	19.3778	23.5376	27.7074	30.5914	30.5358	26.1278	19.9695	13.4944	7.52509	4.97312	6.22222	9.22401	13.2278	18.5932	24.0981	24.405	22.7186	20.7593	15.4803	8.62778	4.41756	5.02509
17:00-18:00	-24.7599	-25.0139	-22.5591	-14.2259	-4.21326	3.06481	6.00717	4.93369	0.875926	-7.94086	-17.1963	-21.948	7.31362	10.5119	15.6577	20.6389	24.7814	28.2778	29.4964	29.4785	26.3278	19.8584	13.4352	8.181	5.96237	9.07937	14.043	18.937	23.1057	27.263	30.1039	30.0502	25.5963	18.9785	12.1481	6.31004	3.78315	5.57937	8.82258	12.813	18.0717	23.6722	24.1416	22.3548	20.2593	14.5358	7.16111	2.82258	3.82079
18:00-19:00	-24.7652	-25.2083	-22.9642	-14.4574	-4.32616	2.89259	5.80824	4.7276	0.640741	-8.05018	-17.2722	-21.9319	6.22581	9.03968	14.0699	19.2926	23.7168	27.2944	28.4588	28.0341	24.2241	17.8477	12.1981	7.34409	4.3871	7.68849	13.0753	18.063	22.3978	26.5833	29.4158	29.0036	23.8796	16.672	10.4037	4.87276	1.5914	4.01389	7.60036	11.8	17.1882	22.8667	23.5789	21.5376	18.7259	11.9821	4.43889	0.455197	2.70609
19:00-20:00	-24.7778	-25.3413	-23.509	-14.8315	-4.52867	2.62407	5.45699	4.42294	0.333333	-8.16308	-17.287	-21.9176	5.5	8.09722	12.7168	17.5611	22.043	25.663	26.7384	26.2186	22.5704	16.4892	11.2093	6.6595	3.16129	5.99603	11.2222	16.3815	20.9695	25.2407	27.9104	26.8441	21.3148	14.7437	9.15	3.80466	-0.362007	1.80754	5.42294	9.88519	15.6183	21.4963	22.328	19.9086	16.0704	9.19892	2.49815	-1.10036	1.84767
20:00-21:00	-24.8315	-25.3671	-23.9875	-15.363	-4.81004	2.31852	5.08961	4.08423	0.0333333	-8.23656	-17.3222	-21.9176	4.88351	7.3869	11.7545	16.3333	20.767	24.3259	25.4875	25.0556	21.5407	15.5251	10.4167	6.09498	2.33692	4.94246	9.87634	14.713	19.1523	23.4037	25.7706	24.7419	19.8222	13.6416	8.42778	3.20251	-1.51254	0.295635	3.54659	7.6463	13.1165	18.9407	20.1272	17.6828	13.9407	7.38172	1.22963	-2.13799	1.32079
21:00-22:00	-25.1147	-25.6389	-24.3871	-15.9852	-5.16129	2.00556	4.66129	3.69534	-0.214815	-8.32616	-17.3833	-21.9588	4.40323	6.80357	10.9731	15.3426	19.7652	23.4056	24.6846	24.2204	20.7519	14.7706	9.83519	5.67563	1.69534	4.20635	9.00538	13.6019	17.9373	22.0259	24.2796	23.4247	18.8778	12.9498	7.93333	2.77599	-2.35305	-0.71627	2.24731	6.10926	11.2294	16.4648	18.3011	16.3047	12.3704	5.96237	0.340741	-2.80466	0.982079
22:00-23:00	-24.7473	-25.3552	-24.5269	-16.5	-5.56272	1.67407	4.18638	3.31004	-0.333333	-8.34409	-17.3759	-21.8692	4.00717	6.30952	10.3477	14.5759	18.9606	22.6407	23.9964	23.5717	20.1	14.1631	9.36481	5.28674	1.43548	3.75794	8.29749	12.85	17.1326	21.2481	23.3548	22.5161	18.1241	12.353	7.57778	2.42832	-2.91756	-1.53373	1.0914	4.68519	9.52688	14.4259	16.8315	15.0627	11.1241	4.8853	-0.390741	-3.40681	0.74552
23:00-0:00	-24.7903	-25.4623	-24.7437	-16.9463	-5.96595	1.29815	3.80287	3.02151	-0.418519	-8.35842	-17.3815	-21.8513	3.64695	5.85317	9.75627	13.8963	18.3082	22.0333	23.4695	22.9875	19.55	13.6685	8.95	4.98029	1.08961	3.24802	7.74731	12.2926	16.5466	20.6167	22.7079	21.9194	17.6056	11.8584	7.20556	2.07348	-3.38889	-2.16071	0.224014	3.55741	8.09498	12.6556	15.5269	14.1022	10.1148	4.08244	-0.866667	-3.86738	0.53405
Source: NOAA, 1981-2010 U.S. Climate Normals
https://www.ncdc.noaa.gov/data-access/land-based-station-data/land-based-datasets/climate-normals/1981-2010-normals-data
[truncated: 551 more columns]
