# Supplementary material for: Predictive modeling of battery degradation and greenhouse gas emissions from U.S. state-level electric vehicle operation
Source: Nat Commun. 2018 Jun 21;9:2429. doi: 10.1038/s41467-018-04826-0 (PMC6013442; doi:10.1038/s41467-018-04826-0)
Supplement: Supplementary file 16 — Supplementary Data 15 [file 41467_2018_4826_MOESM16_ESM.xlsx]

## Sheet: Supplementary Data 15
Supplementary Data 15. Battery cycling capacity loss along time in each state of the United States
State	Cycling Loss
	Year 1	Year 2	Year 3	Year 4	Year 5	Year 6	Year 7	Year 8	Year 9	Year 10
AK	0.0057	0.0059	0.0061	0.0063	0.0064	0.0065	0.0066	0.0067	0.0068	0.007
AL	0.0086	0.0093	0.0097	0.0102	0.0106	0.011	0.0112	0.012	0.0124	0.0128
AR	0.009	0.0096	0.0102	0.0107	0.0111	0.0115	0.0117	0.0125	0.0129	0.0134
AZ	0.0074	0.008	0.0083	0.0087	0.009	0.0094	0.0095	0.0101	0.0104	0.0109
CA	0.0073	0.0078	0.0082	0.0085	0.0088	0.0091	0.0092	0.0098	0.0102	0.0105
CO	0.0078	0.0083	0.0086	0.0089	0.0092	0.0095	0.0096	0.01	0.0102	0.0106
CT	0.0083	0.0088	0.0092	0.0095	0.0098	0.0101	0.0102	0.0107	0.0111	0.0113
DE	0.0068	0.0072	0.0075	0.0078	0.008	0.0083	0.0084	0.0088	0.0091	0.0093
FL	0.0077	0.0083	0.0088	0.0093	0.0098	0.0102	0.0103	0.0111	0.0117	0.0122
GA	0.009	0.0097	0.0102	0.0107	0.0112	0.0116	0.0118	0.0126	0.0131	0.0136
HI	0.0045	0.0049	0.0052	0.0055	0.0057	0.006	0.006	0.0065	0.0067	0.007
IA	0.007	0.0075	0.0077	0.008	0.0082	0.0085	0.0085	0.0089	0.0092	0.0095
ID	0.0072	0.0076	0.0079	0.0082	0.0084	0.0087	0.0087	0.0092	0.0093	0.0096
IL	0.0079	0.0084	0.0087	0.0091	0.0093	0.0097	0.0097	0.0103	0.0105	0.0109
IN	0.0104	0.011	0.0115	0.0119	0.0124	0.0128	0.013	0.0138	0.0141	0.0147
KS	0.0084	0.0089	0.0094	0.0097	0.01	0.0104	0.0105	0.011	0.0115	0.0117
KY	0.0085	0.0091	0.0095	0.0099	0.0102	0.0106	0.0107	0.0114	0.0117	0.0122
LA	0.0073	0.0079	0.0083	0.0087	0.0091	0.0095	0.0096	0.0102	0.0107	0.0111
MA	0.0086	0.0091	0.0095	0.0098	0.0101	0.0104	0.0106	0.0111	0.0115	0.0117
MD	0.0104	0.0111	0.0117	0.0121	0.0126	0.0131	0.0132	0.014	0.0146	0.0151
ME	0.01	0.0106	0.011	0.0113	0.0117	0.012	0.0122	0.0128	0.0131	0.0135
MI	0.0097	0.0103	0.0106	0.011	0.0114	0.0117	0.0119	0.0124	0.0127	0.0132
MN	0.0098	0.0103	0.0107	0.011	0.0114	0.0117	0.0119	0.0123	0.0127	0.013
MO	0.0086	0.0092	0.0096	0.0099	0.0103	0.0107	0.0107	0.0114	0.0118	0.0121
MS	0.0118	0.0127	0.0134	0.0141	0.0148	0.0154	0.0157	0.0169	0.0176	0.0186
MT	0.0063	0.0066	0.0069	0.0071	0.0073	0.0074	0.0075	0.0078	0.008	0.0082
NC	0.0088	0.0094	0.0099	0.0104	0.0108	0.0112	0.0113	0.012	0.0125	0.013
ND	0.0102	0.0107	0.0111	0.0115	0.0118	0.0122	0.0123	0.0128	0.0132	0.0136
NE	0.008	0.0085	0.0088	0.0091	0.0095	0.0097	0.0098	0.0103	0.0106	0.0109
NH	0.0073	0.0077	0.008	0.0083	0.0085	0.0087	0.0088	0.0092	0.0095	0.0096
NJ	0.0075	0.0079	0.0083	0.0086	0.0089	0.0091	0.0092	0.0097	0.01	0.0103
NM	0.0092	0.0098	0.0103	0.0107	0.0111	0.0115	0.0116	0.0124	0.0128	0.0133
NV	0.008	0.0085	0.0089	0.0092	0.0095	0.0098	0.0099	0.0104	0.0108	0.0111
NY	0.0091	0.0097	0.01	0.0104	0.0108	0.0111	0.0112	0.0118	0.0121	0.0125
OH	0.0085	0.0091	0.0095	0.0098	0.0101	0.0104	0.0105	0.0111	0.0114	0.0117
OK	0.0096	0.0103	0.0108	0.0113	0.0118	0.0123	0.0124	0.0133	0.0138	0.0143
OR	0.0066	0.007	0.0073	0.0075	0.0077	0.008	0.0081	0.0084	0.0086	0.0089
PA	0.0071	0.0075	0.0078	0.0081	0.0083	0.0086	0.0087	0.0091	0.0094	0.0097
RI	0.0067	0.0071	0.0074	0.0077	0.0079	0.0081	0.0082	0.0086	0.0088	0.0091
SC	0.008	0.0086	0.009	0.0094	0.0098	0.0101	0.0103	0.011	0.0113	0.0118
SD	0.0073	0.0077	0.008	0.0082	0.0085	0.0087	0.0088	0.0092	0.0094	0.0097
TN	0.0088	0.0095	0.0099	0.0103	0.0107	0.0112	0.0113	0.012	0.0125	0.0128
TX	0.0078	0.0084	0.0088	0.0092	0.0096	0.01	0.0101	0.0109	0.0113	0.0117
UT	0.0096	0.0103	0.0107	0.0111	0.0115	0.0119	0.0121	0.0127	0.0131	0.0136
VA	0.0078	0.0083	0.0087	0.009	0.0094	0.0097	0.0098	0.0104	0.0107	0.0111
VT	0.0098	0.0104	0.0108	0.0111	0.0115	0.0118	0.012	0.0125	0.0129	0.0133
WA	0.0065	0.0069	0.0071	0.0074	0.0076	0.0078	0.0078	0.0082	0.0084	0.0086
WI	0.0084	0.0089	0.0092	0.0095	0.0098	0.0101	0.0102	0.0107	0.0109	0.0113
WV	0.0094	0.01	0.0104	0.0108	0.0112	0.0115	0.0117	0.0123	0.0128	0.0131
WY	0.0089	0.0094	0.0097	0.0101	0.0103	0.0107	0.0107	0.0113	0.0115	0.0119
