# Supplementary material for: Predictive modeling of battery degradation and greenhouse gas emissions from U.S. state-level electric vehicle operation
Source: Nat Commun. 2018 Jun 21;9:2429. doi: 10.1038/s41467-018-04826-0 (PMC6013442; doi:10.1038/s41467-018-04826-0)
Supplement: Supplementary file 17 — Supplementary Data 16 [file 41467_2018_4826_MOESM17_ESM.xlsx]

## Sheet: Supplementary Data 16
Supplementary Data 16. Battery calendar capacity loss along time in each state of the United States
State	Calendar Loss
	Year 1	Year 2	Year 3	Year 4	Year 5	Year 6	Year 7	Year 8	Year 9	Year 10
AK	0.0435	0.0254	0.02	0.017	0.015	0.0136	0.0126	0.0117	0.011	0.0104
AL	0.0773	0.045	0.0353	0.03	0.0266	0.0241	0.0222	0.0207	0.0194	0.0184
AR	0.0747	0.0436	0.0342	0.0291	0.0258	0.0234	0.0215	0.0201	0.0189	0.0179
AZ	0.0752	0.0438	0.0344	0.0292	0.0259	0.0234	0.0216	0.0201	0.0189	0.0179
CA	0.0736	0.0425	0.0333	0.0283	0.025	0.0227	0.0209	0.0195	0.0183	0.0174
CO	0.0588	0.0344	0.027	0.023	0.0203	0.0185	0.017	0.0159	0.0149	0.0141
CT	0.0609	0.0358	0.0281	0.0239	0.0212	0.0192	0.0177	0.0165	0.0155	0.0147
DE	0.0651	0.0382	0.03	0.0255	0.0226	0.0205	0.0189	0.0176	0.0166	0.0157
FL	0.0897	0.0518	0.0405	0.0345	0.0305	0.0277	0.0255	0.0238	0.0223	0.0211
GA	0.0775	0.0451	0.0353	0.03	0.0266	0.0241	0.0222	0.0207	0.0195	0.0184
HI	0.0962	0.0549	0.0429	0.0365	0.0323	0.0293	0.027	0.0251	0.0236	0.0224
IA	0.0586	0.0346	0.0272	0.0231	0.0205	0.0186	0.0171	0.016	0.015	0.0142
ID	0.0604	0.0353	0.0277	0.0236	0.0209	0.0189	0.0174	0.0162	0.0153	0.0145
IL	0.0606	0.0358	0.0281	0.0239	0.0212	0.0192	0.0177	0.0165	0.0155	0.0147
IN	0.0625	0.0368	0.0289	0.0246	0.0217	0.0197	0.0182	0.0169	0.0159	0.0151
KS	0.065	0.0382	0.03	0.0255	0.0226	0.0205	0.0189	0.0176	0.0165	0.0156
KY	0.0669	0.0392	0.0308	0.0262	0.0232	0.021	0.0194	0.018	0.017	0.0161
LA	0.0828	0.0481	0.0377	0.032	0.0284	0.0257	0.0237	0.0221	0.0208	0.0197
MA	0.0582	0.0342	0.0269	0.0229	0.0203	0.0184	0.0169	0.0158	0.0149	0.0141
MD	0.0663	0.0389	0.0305	0.026	0.023	0.0209	0.0192	0.0179	0.0168	0.0159
ME	0.0522	0.0309	0.0243	0.0206	0.0183	0.0166	0.0153	0.0143	0.0134	0.0127
MI	0.0553	0.0326	0.0256	0.0218	0.0193	0.0175	0.0161	0.0151	0.0142	0.0134
MN	0.0515	0.0306	0.024	0.0204	0.0181	0.0164	0.0151	0.0141	0.0133	0.0125
MO	0.0662	0.0389	0.0305	0.026	0.023	0.0209	0.0192	0.0179	0.0169	0.016
MS	0.0769	0.0448	0.0351	0.0299	0.0264	0.024	0.0221	0.0206	0.0194	0.0183
MT	0.0537	0.0315	0.0247	0.021	0.0186	0.0169	0.0156	0.0145	0.0136	0.0129
NC	0.072	0.042	0.0329	0.028	0.0248	0.0225	0.0207	0.0193	0.0181	0.0172
ND	0.0515	0.0306	0.024	0.0204	0.0181	0.0164	0.0151	0.0141	0.0133	0.0126
NE	0.0595	0.035	0.0275	0.0234	0.0207	0.0188	0.0173	0.0161	0.0152	0.0144
NH	0.0555	0.0328	0.0257	0.0219	0.0194	0.0176	0.0162	0.0151	0.0142	0.0134
NJ	0.0649	0.0381	0.0299	0.0255	0.0225	0.0204	0.0188	0.0176	0.0165	0.0156
NM	0.069	0.0403	0.0316	0.0269	0.0238	0.0216	0.0199	0.0185	0.0174	0.0165
NV	0.0634	0.0371	0.0291	0.0248	0.0219	0.0199	0.0183	0.0171	0.016	0.0152
NY	0.0593	0.0349	0.0274	0.0233	0.0207	0.0187	0.0173	0.0161	0.0151	0.0143
OH	0.06	0.0353	0.0277	0.0236	0.0209	0.019	0.0175	0.0163	0.0153	0.0145
OK	0.0731	0.0428	0.0336	0.0286	0.0253	0.0229	0.0211	0.0197	0.0185	0.0175
OR	0.0611	0.0354	0.0278	0.0236	0.0209	0.0189	0.0175	0.0163	0.0153	0.0145
PA	0.0614	0.0361	0.0283	0.0241	0.0213	0.0194	0.0178	0.0166	0.0156	0.0148
RI	0.0606	0.0357	0.028	0.0238	0.0211	0.0191	0.0176	0.0164	0.0155	0.0146
SC	0.0763	0.0444	0.0348	0.0296	0.0262	0.0238	0.0219	0.0204	0.0192	0.0182
SD	0.0553	0.0327	0.0257	0.0219	0.0194	0.0176	0.0162	0.0151	0.0142	0.0134
TN	0.0713	0.0417	0.0327	0.0278	0.0246	0.0223	0.0206	0.0192	0.018	0.0171
TX	0.0819	0.0476	0.0373	0.0317	0.0281	0.0255	0.0235	0.0219	0.0206	0.0195
UT	0.0633	0.0372	0.0292	0.0248	0.022	0.0199	0.0184	0.0171	0.0161	0.0152
VA	0.0686	0.0402	0.0315	0.0268	0.0237	0.0215	0.0198	0.0185	0.0174	0.0165
VT	0.0549	0.0325	0.0255	0.0217	0.0192	0.0174	0.0161	0.015	0.0141	0.0133
WA	0.0589	0.0341	0.0267	0.0227	0.0201	0.0182	0.0168	0.0157	0.0147	0.0139
WI	0.056	0.0331	0.026	0.0221	0.0196	0.0178	0.0164	0.0153	0.0144	0.0136
WV	0.0628	0.0368	0.0288	0.0245	0.0217	0.0197	0.0181	0.0169	0.0159	0.0151
WY	0.0549	0.0322	0.0253	0.0215	0.019	0.0173	0.0159	0.0148	0.0139	0.0132
