# Supplementary material for: Predictive modeling of battery degradation and greenhouse gas emissions from U.S. state-level electric vehicle operation
Source: Nat Commun. 2018 Jun 21;9:2429. doi: 10.1038/s41467-018-04826-0 (PMC6013442; doi:10.1038/s41467-018-04826-0)
Supplement: Supplementary file 18 — Supplementary Data 17 [file 41467_2018_4826_MOESM18_ESM.xlsx]

## Sheet: Supplementary Data 17
Supplementary Data 17. Electricity GHG emission factor in each state of the United States
State	g/kWh	State	g/kWh	State	g/kWh	State	g/kWh	State	g/kWh
AK	494	HI	671	ME	259	NJ	235	SD	255
AL	455	IA	640	MI	600	NM	804	TN	500
AR	561	ID	52	MN	530	NV	417	TX	547
AZ	483	IL	455	MO	786	NY	256	UT	821
CA	261	IN	868	MS	446	OH	737	VA	372
CO	761	KS	727	MT	586	OK	625	VT	3
CT	240	KY	946	NC	482	OR	119	WA	57
DE	571	LA	526	ND	844	PA	484	WI	619
FL	518	MA	411	NE	747	RI	412	WV	899
GA	492	MD	537	NH	234	SC	350	WY	957
