# Supplementary material for: Predictive modeling of battery degradation and greenhouse gas emissions from U.S. state-level electric vehicle operation
Source: Nat Commun. 2018 Jun 21;9:2429. doi: 10.1038/s41467-018-04826-0 (PMC6013442; doi:10.1038/s41467-018-04826-0)
Supplement: Supplementary file 19 — Supplementary Data 18 [file 41467_2018_4826_MOESM19_ESM.xlsx]

## Sheet: Supplementary Data 18
Supplementary Data 18. Unit Energy consumption considering battery degradation in each state of the United States (Wh/km)
State	EV operation												Average Increasing at 30% capacity loss	Average Increasing after 10 years
	Start	year 1	year 2	year 3	year 4	year 5	year 6	year 7	year 8	year 9	year 10	At 30% capacity loss
AK	176.5	182.4	186.1	189.2	192	194.4	196.8	199	201.2	203.4	205.7	214.8	0.129	0.095
AL	131.5	139.4	144.6	149	153.1	157.1	161.4	166.3	172.5	180.8	192.8	161.7	0.149	0.209
AR	136.4	144.6	150	154.6	158.8	163	167.6	173	179.9	189.3	203.4	168.8	0.15	0.213
AZ	135.6	143.5	148.8	153.3	157.4	161.3	165.3	169.6	174.4	180.3	187.9	167.7	0.148	0.192
CA	133.7	141.8	147.2	151.8	156	160.1	164.2	168.7	174	180.4	188.9	167.9	0.156	0.202
CO	150.9	157.9	162.5	166.4	169.8	173.1	176.3	179.8	183.7	188.2	193.8	186	0.14	0.146
CT	150.8	158.9	164.3	168.8	173	177.1	181.3	186	191.5	198.5	207.8	191.5	0.156	0.18
DE	140.7	147.1	151.3	154.7	157.8	160.6	163.4	166.2	169.2	172.5	176.3	169	0.123	0.137
FL	123.8	132.4	138.1	143	147.5	152	156.6	161.7	167.9	175.9	187	153.1	0.154	0.238
GA	132.9	141.3	146.9	151.7	156.1	160.7	165.6	171.5	179.3	190.3	207.7	165.5	0.148	0.234
HI	120.3	129	134.8	139.8	144.4	148.8	153.1	157.5	161.9	166.5	171.5	150.2	0.162	0.23
IA	152.6	159.2	163.4	167	170.1	173.1	175.9	178.7	181.7	185	188.8	184.5	0.126	0.129
ID	148.5	155.2	159.5	163.1	166.3	169.3	172.2	175.2	178.4	182	186.3	180.5	0.132	0.136
IL	150.4	157.6	162.3	166.3	169.8	173.2	176.6	180.2	184.3	189.1	195	185	0.143	0.152
IN	148.7	156.2	161	165.1	168.9	172.7	177	182.3	189.3	199.2	214.4	183.3	0.142	0.183
KS	146	153.7	158.7	163	166.9	170.7	174.6	178.8	183.9	190.3	198.7	181	0.147	0.174
KY	143.8	151.9	157.2	161.7	165.8	169.9	174.2	179	184.8	192.4	203	179.9	0.156	0.191
LA	128.6	137	142.6	147.4	151.8	156.1	160.5	165.2	170.7	177.5	186.5	159.8	0.15	0.219
MA	154.1	161.6	166.5	170.6	174.4	178	181.7	185.9	190.7	196.9	204.9	192.4	0.149	0.159
MD	143.1	150.9	156.1	160.5	164.7	169	174	180.3	189.1	202.5	225	178.6	0.146	0.217
ME	160.7	167.3	171.7	175.2	178.5	181.7	185.1	189	193.8	200.2	209	197.7	0.131	0.138
MI	158.1	165.2	169.8	173.7	177.1	180.6	184.2	188.4	193.5	200.2	209.4	195.4	0.139	0.15
MN	164.2	170.9	175.3	179	182.3	185.5	188.8	192.5	196.9	202.6	210	201.4	0.129	0.134
MO	145.2	153.5	159.1	163.8	168.2	172.5	177	182.1	188.4	196.5	208	183.4	0.163	0.198
MS	131.2	138.7	143.7	147.9	152	156.5	162.4	170.6	183.5	206.1	258.7	159.5	0.133	0.283
MT	154.5	160.7	164.7	168	170.9	173.6	176.2	178.7	181.3	184	186.9	187.6	0.132	0.117
NC	136.3	144.1	149.2	153.5	157.5	161.5	165.8	170.7	177	185.5	197.9	168.5	0.145	0.2
ND	163.7	169.9	173.9	177.1	180.1	182.9	185.8	189.1	193.1	198.2	204.8	196.4	0.115	0.121
NE	151.5	158.6	163.3	167.2	170.7	174.1	177.4	181	185	189.8	195.7	186.4	0.141	0.149
NH	155.5	162.5	167	170.9	174.3	177.5	180.7	183.9	187.4	191.4	196	192.5	0.145	0.139
NJ	144.9	152.5	157.5	161.8	165.6	169.3	173	176.9	181.3	186.5	193	180.2	0.147	0.169
NM	139.2	146.6	151.5	155.6	159.3	163	167	171.7	177.6	185.5	197	170.6	0.137	0.185
NV	146.2	153.8	158.7	162.9	166.7	170.4	174.1	178.1	182.7	188.4	195.8	181.7	0.145	0.168
NY	152.5	160.1	165.1	169.3	173.1	176.9	180.9	185.4	191	198.2	208.2	190.6	0.144	0.169
OH	152.3	160	165.1	169.4	173.3	177.1	181	185.3	190.4	196.8	205.3	190.6	0.155	0.168
OK	137.8	145.8	151.1	155.6	159.7	163.9	168.6	174.3	181.8	192.5	209.2	169.9	0.147	0.214
OR	144.9	151.7	156.1	159.7	163	166	169	172	175.2	178.8	182.9	177.9	0.138	0.141
PA	149	156.4	161.2	165.3	168.9	172.4	175.8	179.3	183.1	187.4	192.6	184.8	0.148	0.154
RI	146.1	153.2	157.9	161.8	165.3	168.6	171.8	175.1	178.6	182.6	187.2	181.2	0.145	0.15
SC	132.7	140.7	146	150.5	154.6	158.6	162.8	167.4	173	180.1	189.8	164.3	0.151	0.203
SD	155.5	161.8	165.8	169.2	172.2	175	177.7	180.4	183.3	186.4	190.1	187.4	0.127	0.121
TN	138.2	146.2	151.4	155.8	159.9	164	168.3	173.3	179.7	188.2	200.5	171.4	0.147	0.201
TX	131.1	139.8	145.6	150.6	155.2	159.8	164.5	169.8	176.1	184.2	195.3	163.8	0.154	0.229
UT	148.2	155.8	160.8	165.1	168.9	172.8	177	181.9	188.2	196.7	209.1	183.6	0.146	0.181
VA	140.5	148.3	153.4	157.7	161.7	165.5	169.4	173.6	178.6	184.6	192.6	174.5	0.153	0.182
VT	158.5	165.6	170.2	174.1	177.6	181	184.7	188.9	194	200.8	210.1	196	0.139	0.15
WA	149.3	156.5	161.2	165.2	168.7	172.1	175.3	178.6	182.2	186.1	190.6	186.9	0.155	0.149
WI	155.9	162.7	167.1	170.7	174	177.1	180.3	183.6	187.4	191.9	197.5	190.3	0.131	0.136
WV	146.8	154.2	159	163.1	166.7	170.4	174.4	179	184.8	192.6	203.8	181.5	0.142	0.173
WY	154.8	161.5	165.9	169.5	172.7	175.8	179.1	182.6	186.7	191.9	198.6	190.4	0.133	0.139
