# Supplementary material for: Predictive modeling of battery degradation and greenhouse gas emissions from U.S. state-level electric vehicle operation
Source: Nat Commun. 2018 Jun 21;9:2429. doi: 10.1038/s41467-018-04826-0 (PMC6013442; doi:10.1038/s41467-018-04826-0)
Supplement: Supplementary file 20 — Supplementary Data 19 [file 41467_2018_4826_MOESM20_ESM.xlsx]

## Sheet: Supplementary Data 19
Supplementary Data 19. Unit GHG emissions considering battery degradation in each state of the United States (g CO2/km)
State	EV operation												Average Increasing at 30% capacity loss	Average Increasing after 10 years
	Start	year 1	year 2	year 3	year 4	year 5	year 6	year 7	year 8	year 9	year 10	At 30% capacity loss
AK	87.2	90.2	92	93.5	94.9	96.1	97.3	98.4	99.5	100.5	101.7	106.2	0.129	0.095
AL	59.8	63.4	65.7	67.7	69.6	71.4	73.4	75.6	78.4	82.2	87.6	73.5	0.149	0.209
AR	76.6	81.2	84.2	86.8	89.2	91.5	94.1	97.1	101	106.3	114.2	94.8	0.15	0.213
AZ	65.4	69.3	71.9	74	76	77.9	79.8	81.9	84.2	87.1	90.7	81	0.148	0.192
CA	34.9	37	38.5	39.7	40.8	41.8	42.9	44.1	45.5	47.1	49.3	43.9	0.156	0.202
CO	114.8	120.1	123.6	126.5	129.2	131.6	134.1	136.8	139.7	143.2	147.4	141.5	0.14	0.146
CT	36.1	38.1	39.4	40.5	41.5	42.5	43.5	44.6	45.9	47.6	49.8	45.9	0.156	0.18
DE	80.4	84.1	86.4	88.4	90.2	91.8	93.4	95	96.7	98.6	100.7	96.6	0.123	0.137
FL	64.1	68.5	71.5	74	76.4	78.7	81.1	83.7	86.9	91	96.8	79.2	0.154	0.238
GA	65.4	69.6	72.3	74.7	76.9	79.1	81.5	84.4	88.2	93.7	102.2	81.4	0.148	0.234
HI	80.7	86.5	90.4	93.8	96.9	99.8	102.7	105.6	108.6	111.7	115	100.8	0.162	0.23
IA	97.6	101.8	104.6	106.8	108.8	110.7	112.5	114.3	116.3	118.4	120.8	118	0.126	0.129
ID	7.7	8.1	8.3	8.5	8.7	8.8	9	9.1	9.3	9.5	9.7	9.4	0.132	0.136
IL	68.4	71.7	73.8	75.6	77.2	78.8	80.3	81.9	83.8	86	88.7	84.1	0.143	0.152
IN	129.1	135.5	139.7	143.3	146.6	149.9	153.6	158.2	164.3	172.9	186	159.1	0.142	0.183
KS	106.1	111.7	115.4	118.5	121.4	124.1	126.9	130	133.7	138.3	144.5	131.6	0.147	0.174
KY	136	143.6	148.7	152.9	156.8	160.7	164.7	169.3	174.8	182	192	170.2	0.156	0.191
LA	67.6	72	74.9	77.5	79.8	82	84.3	86.8	89.7	93.3	98	84	0.15	0.219
MA	63.3	66.4	68.4	70.1	71.6	73.1	74.6	76.3	78.3	80.9	84.2	79	0.149	0.159
MD	76.9	81.1	83.9	86.3	88.5	90.8	93.5	96.9	101.6	108.8	120.9	95.9	0.146	0.217
ME	41.7	43.4	44.5	45.4	46.3	47.1	48	49	50.2	51.9	54.2	51.3	0.131	0.138
MI	94.9	99.1	101.9	104.2	106.3	108.3	110.5	113	116.1	120.1	125.6	117.2	0.139	0.15
MN	87	90.6	92.9	94.8	96.6	98.2	100	102	104.3	107.3	111.3	106.7	0.129	0.134
MO	114.2	120.7	125.1	128.8	132.3	135.6	139.2	143.2	148.1	154.6	163.6	144.3	0.163	0.198
MS	58.5	61.9	64.1	65.9	67.7	69.8	72.4	76	81.8	91.9	115.3	71.1	0.133	0.283
MT	90.6	94.2	96.5	98.5	100.2	101.7	103.3	104.7	106.2	107.8	109.6	109.9	0.132	0.117
NC	65.6	69.4	71.8	73.9	75.9	77.8	79.8	82.2	85.2	89.3	95.3	81.1	0.145	0.2
ND	138.3	143.5	146.8	149.6	152.1	154.4	156.9	159.7	163.1	167.3	173	165.8	0.115	0.121
NE	113.1	118.5	122	124.9	127.5	130	132.5	135.2	138.2	141.7	146.2	139.2	0.141	0.149
NH	36.4	38	39.1	40	40.8	41.6	42.3	43.1	43.9	44.8	45.9	45.1	0.145	0.139
NJ	34.1	35.9	37.1	38.1	39	39.8	40.7	41.6	42.7	43.9	45.4	42.4	0.147	0.169
NM	111.9	117.9	121.8	125.1	128.1	131.1	134.3	138	142.8	149.2	158.4	137.2	0.137	0.185
NV	61	64.1	66.2	67.9	69.5	71.1	72.6	74.3	76.2	78.6	81.6	75.8	0.145	0.168
NY	39	41	42.3	43.4	44.3	45.3	46.3	47.5	48.9	50.8	53.3	48.8	0.144	0.169
OH	112.2	117.9	121.6	124.8	127.7	130.5	133.3	136.5	140.3	145	151.2	140.4	0.155	0.168
OK	86.1	91.1	94.4	97.2	99.8	102.4	105.3	108.8	113.5	120.3	130.7	106.1	0.147	0.214
OR	17.2	18	18.5	19	19.3	19.7	20.1	20.4	20.8	21.2	21.7	21.1	0.138	0.141
PA	72.1	75.6	77.9	79.9	81.7	83.4	85	86.7	88.5	90.6	93.1	89.4	0.148	0.154
RI	60.2	63.1	65	66.6	68.1	69.4	70.8	72.1	73.6	75.2	77.1	74.6	0.145	0.15
SC	46.5	49.3	51.2	52.7	54.2	55.6	57.1	58.7	60.6	63.1	66.5	57.6	0.151	0.203
SD	39.6	41.2	42.3	43.1	43.9	44.6	45.3	46	46.7	47.5	48.4	47.8	0.127	0.121
TN	69.2	73.1	75.8	78	80	82.1	84.2	86.7	89.9	94.2	100.3	85.7	0.147	0.201
TX	71.7	76.5	79.7	82.4	85	87.5	90.1	92.9	96.4	100.8	106.9	89.6	0.154	0.229
UT	121.7	127.9	132	135.5	138.7	141.9	145.3	149.3	154.5	161.5	171.7	150.7	0.146	0.181
VA	52.3	55.2	57.1	58.8	60.2	61.6	63.1	64.7	66.5	68.8	71.7	65	0.153	0.182
VT	0.5	0.6	0.6	0.6	0.6	0.6	0.6	0.6	0.7	0.7	0.7	0.7	0.139	0.15
WA	8.6	9	9.3	9.5	9.7	9.9	10.1	10.3	10.5	10.7	10.9	10.7	0.155	0.149
WI	96.5	100.7	103.4	105.7	107.7	109.6	111.5	113.6	115.9	118.7	122.2	117.8	0.131	0.136
WV	132	138.6	143	146.6	149.9	153.2	156.7	160.9	166.1	173.2	183.2	163.1	0.142	0.173
WY	148.1	154.5	158.7	162.2	165.3	168.3	171.3	174.7	178.7	183.6	190	182.2	0.133	0.139
